# Supplementary material for: Improving access to public physical activity events for disadvantaged communities in Australia
Source: BMC Public Health. 2022 Aug 13;22:1542. doi: 10.1186/s12889-022-13981-5 (PMC9375319; doi:10.1186/s12889-022-13981-5)
Supplement: Supplementary file 3 — Additional file 3: Supplementary Table 1. Predicted 2020 population, number of existing Australian 5 km parkrun events (at July 2021), and number of proposed parkrun events, in greater capital city and regional areas for each state. Supplementary Figure 1a. Map of current and proposed events for the greater capital city (Sydney) region of New South Wales. For this and all subsequent figures, numbered locations correspond to the order of selection by the location-allocation algorithm listed in Supplementary Table 2; the same population density scale has been used for all figures. Supplementary Figure 1b. Map of current and proposed events for regional New South Wales (NSW). Note for this and subsequent regional maps, event locations in the greater capital city are suppressed because of heavy clustering. Note also that the locations selected by the algorithm represent only the centroid of the SA2 area; sometimes this coincides with a regional town, but often the nearest town is visible as a darker purple area indicating higher population density. See the online interactive map for further details. Supplementary Figure 2. Map of current and proposed events for the Northern Territory (NT). Supplementary Figure 3. Map of current and proposed events for Queensland (QLD). Supplementary Figure 4. Map of current and proposed events for South Australia (SA). Supplementary Figure 5. Map of current and proposed events for Tasmania (TAS). Supplementary Figure 6a. Map of current and proposed events for the greater capital city (Melbourne) region of Victoria. Supplementary Figure 6b. Map of current and proposed events for regional Victoria (VIC). Supplementary Figure 7a. Map of current and proposed events for the greater capital city (Perth) region of Western Australia. Supplementary Figure 7b. Map of current and proposed events for regional Western Australia (WA). Supplementary Figure 8. Map of current events for the Australian Capital Territory (ACT). Note that no new events wer [file 12889_2022_13981_MOESM3_ESM.r]

### Program: parkrun study, modelled after Schneider et al., 2020, Public Health 189: 48-53
### Author: Janette Smith
### Date: 30/06/2021


######################################################################################################################################
##################                    0. LOAD THE REQUIRED PACKAGES                                      #############################
######################################################################################################################################

library(raster)
library(rgeos)
library(ggplot2)
library(ggrepel)
library(readxl)
library(viridis)
library(sf)
library(geosphere)
library(sp)
library(rgdal)
library(leaflet)
library(magrittr)
library(mapview)
library(tidyr)
library(reshape)
library(dplyr)


######################################################################################################################################
##################                    1. LOAD THE REQUIRED DATA                                          #############################
######################################################################################################################################

# Load SA1 polygon geospatial data
# Publicly available from https://www.abs.gov.au/AUSSTATS/abs@.nsf/DetailsPage/1270.0.55.001July%202016?OpenDocument#Data Statistical Area Level 1 (SA1) ASGS Ed 2016 Digital Boundaries in ESRI Shapefile Format. Downloaded 11/5/2021
sa1_sp <- raster::shapefile("Y:/School of Public Health/Prevention Research Collaboration/Janette Smith/Parkrun/Input/sa1_2016_aust_shape/SA1_2016_AUST") # note null geometries dropped - matches to the 33 nonspatial special purpose codes.


# Load SA2 polygon geospatial data - will be used for candidate spaces
# Publicly available from https://www.abs.gov.au/AUSSTATS/abs@.nsf/DetailsPage/1270.0.55.001July%202016?OpenDocument#Data Statistical Area Level 2 (SA2) ASGS Ed 2016 Digital Boundaries in ESRI Shapefile Format. Downloaded 12/5/2021
sa2_sp_candidates <- raster::shapefile("Y:/School of Public Health/Prevention Research Collaboration/Janette Smith/Parkrun/Input/sa2_2016_aust_shape/SA2_2016_AUST")


# Load the location of current events
event_info <- read.csv("Y:/School of Public Health/Prevention Research Collaboration/Janette Smith/Parkrun/Input/au-events_2021-05-07.csv") # 419 locations


# Load the population data
# Publicly available from https://www.qgso.qld.gov.au/statistics/theme/population/population-estimates/regions section: Estimated resident population by SA1: Statistical area level 1 (SA1), Australia, 2011 to 2020p.xlsx
sa1_pop <- read_excel("Y:/School of Public Health/Prevention Research Collaboration/Janette Smith/Parkrun/Input/Resident-population-sa1-abs-consultancy-sa1-australia-2011-2020p.xlsx")


# Load the disadvantage data
# Publicly available from https://www.abs.gov.au/AUSSTATS/abs@.nsf/DetailsPage/2033.0.55.0012016?OpenDocument
sa1_irsd <- read_excel("Y:/School of Public Health/Prevention Research Collaboration/Janette Smith/Parkrun/Input/2033055001 - sa1 indexes.xls", sheet = "Table 2")


# Load the disadvantage data from SA2 level
sa2_irsd <- read_excel("Y:/School of Public Health/Prevention Research Collaboration/Janette Smith/Parkrun/Input/2033055001 - sa2 indexes.xls", sheet = "Table 2")


# Load the disadvantage data from POA (postcode) level
postcode_irsd <- read_excel("Y:/School of Public Health/Prevention Research Collaboration/Janette Smith/Parkrun/Input/2033055001 - poa indexes.xls", sheet = "Table 2")


# Load SA1 to postcode correspondences
sa1_poa_corr <- read_excel("Y:/School of Public Health/Prevention Research Collaboration/Janette Smith/Parkrun/Input/2033055001 - sa1 indexes.xls", sheet = "Table 7")


save(list = ls(all = TRUE), file = "Y:/School of Public Health/Prevention Research Collaboration/Janette Smith/Parkrun/Output/end Step 1.RData")

######################################################################################################################################
##################                              2. PREPARE DATA                                          #############################
######################################################################################################################################

# ADD SA1 CENTROIDS TO SA1_SP
sa1_sp <- spTransform(sa1_sp,CRS("+proj=longlat")) # correct projection of SA1
centroids <- gCentroid(sa1_sp, byid = TRUE) # calculate the centroids of each SA1
sa1_centroid_coords <- coordinates(centroids) # output centroids
sa1_centroid_coords_df <- data.frame(SA1_7DIG16 = sa1_sp$SA1_7DIG16, # extract centroids
                                     sa1_centr_lng = sa1_centroid_coords[, 1],
                                     sa1_centr_lat = sa1_centroid_coords[, 2],
                                     stringsAsFactors = FALSE)
sa1_sp <- merge(sa1_sp, sa1_centroid_coords_df, by = "SA1_7DIG16", all.x = TRUE) # add to sa1_sp
rm(list=c("centroids","sa1_centroid_coords","sa1_centroid_coords_df")) # tidy up


# ADD POPULATION TO SA1_SP
colnames(sa1_pop) <- as.character(sa1_pop[6, ]) # promote column headers
sa1_pop <- sa1_pop[-(1:6), ] # remove extra rows at top
sa1_pop <- sa1_pop[-(57524:57531), ] # remove extra rows at bottom # 57523 records - good.
sa1_pop$pop2020 <- as.numeric(sa1_pop$`2020p`) # rename and convert to numeric
sa1_pop$SA1_7DIG16 <- sa1_pop$SA1 # rename for merging with the spatial file
sa1_pop <- subset(sa1_pop, select = c(SA1_7DIG16, pop2020)) # subset to just 2020 preliminary population 
sa1_sp <- merge(sa1_sp, sa1_pop, by = "SA1_7DIG16", all.x = TRUE) # add to sa1_sp
sa1_sp@data$pop_density <- sa1_sp@data$pop2020/sa1_sp@data$AREASQKM16 # calculate population density per SA1
rm(sa1_pop) # tidy up


# ADD IRSD to SA1_sp
# First, get the IRSD from SA1
sa1_irsd <- sa1_irsd[-(1:5), ] # remove extra rows at top
sa1_irsd <- sa1_irsd[-(55029:55030), ] # remove extra rows at bottom
sa1_irsd$SA1_7DIG16 <- sa1_irsd$`Australian Bureau of Statistics`
sa1_irsd$sa1_IRSD <- 101 - (as.numeric(sa1_irsd$`...8`)) # reflected so most disadvantaged have highest score and most weight
sa1_irsd <- subset(sa1_irsd, select = c(SA1_7DIG16, sa1_IRSD)) # 55028 records - 2495 could not be given a score, see Table 6 of sa1 oooindexes file
sa1_sp <- merge(sa1_sp, sa1_irsd, by = "SA1_7DIG16", all.x = TRUE) # add to sa1_sp
rm(sa1_irsd) # tidy up

# Next, get the IRSD from SA2 - can use this where SA1 missing
sa2_irsd <- sa2_irsd[-(1:5), ] # remove extra rows at top
sa2_irsd <- sa2_irsd[-(2185:2186), ] # remove extra rows at bottom
sa2_irsd$SA2_MAIN16 <- sa2_irsd$`Australian Bureau of Statistics`
sa2_irsd$sa2_IRSD <- 101 - (as.numeric(sa2_irsd$`...8`)) # reflected so most disadvantaged have highest score and most weight
sa2_irsd <- subset(sa2_irsd, select = c(SA2_MAIN16, sa2_IRSD)) # 2184 records - 126 of 2310 could not be given a score, see Table 6 of sa2 indexes file
sa1_sp <- merge(sa1_sp, sa2_irsd, by = "SA2_MAIN16", all.x = TRUE) # add to sa1_sp
rm(sa2_irsd) # tidy up

# Next, get the correspondence between SA1 and postcode, ready for next step
colnames(sa1_poa_corr) <- as.character(sa1_poa_corr[4, ]) # promote column headers
sa1_poa_corr <- sa1_poa_corr[-(1:5), ] # remove extra rows at top
sa1_poa_corr <- sa1_poa_corr[-(57524:57525), ] # remove extra rows at bottom
sa1_poa_corr$SA1_7DIG16 <- sa1_poa_corr$`2016 Statistical Area Level 1  (SA1) 7-Digit Code` # rename for merging
sa1_poa_corr$POA_CODE_2016 <- sa1_poa_corr$`2016 Postal Area (POA) Code` # rename for merging
sa1_poa_corr <- subset(sa1_poa_corr, select = c(SA1_7DIG16, POA_CODE_2016)) # subset for merging
sa1_sp <- merge(sa1_sp, sa1_poa_corr, by = "SA1_7DIG16", all.x = TRUE) # add to sa1_sp
rm(sa1_poa_corr) # tidy up

# Next, get the IRSD from postcode - can be used as last resort where SA2 not available
postcode_irsd <- postcode_irsd[-(1:5), ] # remove extra rows at top
postcode_irsd <- postcode_irsd[-(2630:2631), ] # remove extra rows at bottom
postcode_irsd$POA_CODE_2016 <- postcode_irsd$`Australian Bureau of Statistics` # rename for merging
postcode_irsd$poa_IRSD <- 101 - (as.numeric(postcode_irsd$`...7`)) # rename for merging
postcode_irsd <- subset(postcode_irsd, select = c(POA_CODE_2016, poa_IRSD)) # subset for merging
sa1_sp <- merge(sa1_sp, postcode_irsd, by = "POA_CODE_2016", all.x = TRUE) # add to sa1_sp
rm(postcode_irsd) # tidy up

# Last, calculate the IRSD we will actually use in the model
sa1_sp@data$final_IRSD <- with(sa1_sp@data, 
                               ifelse(!is.na(sa1_IRSD), sa1_IRSD,
                                      ifelse(is.na(sa1_IRSD) & !is.na(sa2_IRSD), sa2_IRSD,
                                             ifelse(is.na(sa1_IRSD) & is.na(sa2_IRSD) & !is.na(poa_IRSD), poa_IRSD,
                                                    50)))) # if don't have sa1, sa2 or postcode IRSD, assign the median (50)
cor(sa1_sp@data$sa1_IRSD, sa1_sp@data$sa2_IRSD, use = "pairwise.complete.obs") # correlation between SA1 and SA2 - 0.77 - good
cor(sa1_sp@data$sa1_IRSD, sa1_sp@data$poa_IRSD, use = "pairwise.complete.obs") # correlation between SA1 and postcode - 0.73 - good
sa1_sp@data$quintile <- with(sa1_sp@data, ifelse(final_IRSD >=  1 & final_IRSD <=  20, 1, # least disadvantaged
                                                 ifelse(final_IRSD >= 21 & final_IRSD <=  40, 2,
                                                        ifelse(final_IRSD >= 41 & final_IRSD <=  60, 3, 
                                                               ifelse(final_IRSD >= 61 & final_IRSD <=  80, 4,
                                                                      ifelse(final_IRSD >= 80 & final_IRSD <= 100, 5, -1)))))) # most disadvantaged


# Parkrun events
event_info <- subset(event_info, series == "5k") # subsets to 413 locations - removes junior events
notpublic <- c("banksiahill", "devilspeak", "dhurringile", "hopkins", "melaleuca", "mobilong", "puckapunyal", "tarrengower", "wacol", "wandoo") # correctional facilities and military events
event_info <- subset(event_info, !(eventName %in% notpublic)) # removes prison and military events - subset to 403. Includes Hampton Oval which started 8th May 2021 and Williamstown Breakwater, starting around July 2021
rm(notpublic)

event_sp <- event_info
coordinates(event_sp) <- ~longitude+latitude
projection(event_sp) <- "+proj=longlat +ellps=WGS84"
rm(event_info)

### Candidate SA2 areas ###
# correct projection of SA2
sa2_sp_candidates <- spTransform(sa2_sp_candidates,CRS("+proj=longlat"))
# ADD SA2 CENTROIDS TO SA1_SP
centroids <- gCentroid(sa2_sp_candidates, byid = TRUE) # calculate the centroids of each SA2
sa2_centroid_coords <- coordinates(centroids) # output centroids
sa2_centroid_coords_df <- data.frame(SA2_MAIN16 = sa2_sp_candidates$SA2_MAIN16, # extract centroids
                                     sa2_centr_lng = sa2_centroid_coords[, 1],
                                     sa2_centr_lat = sa2_centroid_coords[, 2],
                                     stringsAsFactors = FALSE)
sa1_sp <- merge(sa1_sp, sa2_centroid_coords_df, by = "SA2_MAIN16", all.x = TRUE) # add to sa1_sp
rm(list=c("centroids","sa2_centroid_coords","sa2_centroid_coords_df")) # tidy up


# DISTANCE DATA
# compute distances matrix (distances between all SA1 centroids and all parkrun events)
dist_M_full <- geosphere::distm(cbind(sa1_sp$sa1_centr_lng,sa1_sp$sa1_centr_lat),coordinates(event_sp))
rownames(dist_M_full) <- sa1_sp$SA1_7DIG16
colnames(dist_M_full) <- event_sp$eventName
# distance to the nearest event for each SA1
sa1_min_dist <- apply(dist_M_full,1,FUN= function(x){round(min(x),0)} )
sa1_sp$mn_dstn <- sa1_min_dist / 1000 # copy to sa1_sp
# determine name of nearest parkrun event
sa1_min_dist_event <- apply(dist_M_full,1,FUN= function(x){which(x == min(x))} )
sa1_min_dist_event <- data.frame(SA1_7DIG16 = row.names(dist_M_full),nrst_current_evnt =  colnames(dist_M_full)[sa1_min_dist_event])
sa1_sp <- merge(sa1_sp,sa1_min_dist_event,by="SA1_7DIG16", keep.all = TRUE)

# For the parkrun events: how large is the catchment area?
# i.e. for how many SA1s/people is the event the nearest?
srvd_sa1 <- apply(dist_M_full,1,FUN= function(x){which(x == min(x))} ) # for each SA1, what is the location of the nearest event in the list of event names? 
srvd_pop <- data.frame(SA1_7DIG16 = names(srvd_sa1),eventName = colnames(dist_M_full)[as.numeric(srvd_sa1)]) # for each SA1, what is the name of the nearest event 
srvd_pop$srvd_pop <- sa1_sp@data$pop2020[match(srvd_pop$SA1_7DIG16,sa1_sp@data$SA1_7DIG16)] # adds the population for each SA1 to the frame
srvd_pop <- aggregate(srvd_pop ~ eventName ,srvd_pop,sum) # for each event, what is the total population for whom this is the nearest event
srvd_sa1 <- table(srvd_sa1)
srvd_sa1 <- data.frame(eventName = colnames(dist_M_full), srvd_sa1 = as.numeric(srvd_sa1))
event_sp <- merge(event_sp,srvd_pop,by="eventName") # merge back to event_sp
event_sp <- merge(event_sp, srvd_sa1, by = "eventName") # merge back to event_sp
rm(list=c("srvd_sa1","srvd_pop","sa1_min_dist_event","dist_M_full","sa1_min_dist"))


# SAVE the created data sets (saves time for later use)
# save(list=c("dist_M_full","event_sp","sa1_min_dist","sa1_sp","sa2_sp_candidates"),
#      file = paste("Y:/Prevention Research Collaboration/Janette Smith/Parkrun/Output/savegame_", Sys.Date(),".Rdata",sep=""))

# save(list=c("dist_M_full","event_sp","sa1_min_dist","sa1_sp","sa2_sp_candidates"),
#      file = paste("Y:/School of Public Health/Prevention Research Collaboration/Janette Smith/Parkrun/Output/savegame_", Sys.Date(),".Rdata",sep=""))

gc()


save(list = ls(all = TRUE), file = "Y:/School of Public Health/Prevention Research Collaboration/Janette Smith/Parkrun/Output/end Step 2.RData")


######################################################################################################################################
##################                   3a. CURRENT STATE OF AFFAIRS - POPULATE TABLE 1                      #############################
######################################################################################################################################

load(file = "Y:/School of Public Health/Prevention Research Collaboration/Janette Smith/Parkrun/Output/end Step 2.Rdata")

length(sa1_sp@data$SA1_7DIG16) # number of SA1s

table1 <- data.frame(matrix(ncol = 7, nrow = 13, dimnames = list(NULL, c("Variable","IRSD","Mean","SD","Median","IQR","Range"))))
table1$Variable <- c("SA1s (n = 57490)",
                     "Population",
                     "Area covered (sq km)",
                     "Distance to nearest event (km), by deprivation quintile",
                     "","","","","","",
                     "Parkrun events",
                     "Catchment area population",
                     "Catchment area SA1s")

table1$IRSD <- c("",
                 "",
                 "",
                 "",
                 "Least deprived",
                 "Less deprived",
                 "Median deprived",
                 "More deprived",
                 "Most deprived",
                 "Overall",
                     "",
                     "",
                     "")


# populate summary statistics for population and area (square km) of SA1s
listofvars <- c("pop2020","AREASQKM16")
location <- 2

for (var in listofvars) {
  table1$Mean[[location]] <- format(round(mean(sa1_sp[[var]]),2), nsmall = 2)
  table1$SD[[location]] <- format(round(sd(sa1_sp[[var]]), 2), nsmall = 2)
  table1$Median[[location]] <- format(round(median(sa1_sp[[var]]), 2), nsmall = 2)
  table1$IQR[[location]] <- paste0(format(round(quantile(sa1_sp[[var]],c(.25)), 2), nsmall = 2),
                                   "-",
                                   format(round(quantile(sa1_sp[[var]], c(0.75)), 2), nsmall = 2))
  table1$Range[[location]] <- paste0(format(round(min(sa1_sp[[var]]), 2), nsmall = 2),
                                     "-",
                                     format(round(max(sa1_sp[[var]]), 2), nsmall = 2))
  location <- location + 1
}

# Populate average distance to nearest event by quintiles
location <- 5
quintiles <- c("1","2","3","4","5")

for (level in quintiles) {
  table1$Mean[[location]] <- format(round(mean(sa1_sp$mn_dstn[sa1_sp$quintile == level]),2), nsmall = 2)
  table1$SD[[location]] <- format(round(sd(sa1_sp$mn_dstn[sa1_sp$quintile == level]), 2), nsmall = 2)
  table1$Median[[location]] <- format(round(median(sa1_sp$mn_dstn[sa1_sp$quintile == level]), 2), nsmall = 2)
  table1$IQR[[location]] <- paste0(format(round(quantile(sa1_sp$mn_dstn[sa1_sp$quintile == level],c(.25)), 2), nsmall = 2),
                                   "-",
                                   format(round(quantile(sa1_sp$mn_dstn[sa1_sp$quintile == level], c(0.75)), 2), nsmall = 2))
  table1$Range[[location]] <- paste0(format(round(min(sa1_sp$mn_dstn[sa1_sp$quintile == level]), 2), nsmall = 2),
                                     "-",
                                     format(round(max(sa1_sp$mn_dstn[sa1_sp$quintile == level]), 2), nsmall = 2))
  location <- location + 1
}


# distance to nearest event overall
table1$Mean[10] <- format(round(mean(sa1_sp$mn_dstn),2), nsmall = 2)
table1$SD[10] <- format(round(sd(sa1_sp$mn_dstn), 2), nsmall = 2)
table1$Median[10] <- format(round(median(sa1_sp$mn_dstn), 2), nsmall = 2)
table1$IQR[10] <- paste0(format(round(quantile(sa1_sp$mn_dstn,c(.25)), 2), nsmall = 2),"-",format(round(quantile(sa1_sp$mn_dstn, c(0.75)), 2), nsmall = 2))
table1$Range[10] <- paste0(format(round(min(sa1_sp$mn_dstn), 2), nsmall = 2),"-",format(round(max(sa1_sp$mn_dstn), 2), nsmall = 2))

# total population and number of SA1s for which a given parkrun is the nearest event
location <- 12
listofvars <- c("srvd_pop","srvd_sa1")

for (var in listofvars) {
  table1$Mean[[location]] <- format(round(mean(event_sp[[var]]),2), nsmall = 2)
  table1$SD[[location]] <- format(round(sd(event_sp[[var]]), 2), nsmall = 2)
  table1$Median[[location]] <- format(round(median(event_sp[[var]]), 2), nsmall = 2)
  table1$IQR[[location]] <- paste0(format(round(quantile(event_sp[[var]],c(.25)), 2), nsmall = 2),
                                   "-",
                                   format(round(quantile(event_sp[[var]], c(0.75)), 2), nsmall = 2))
  table1$Range[[location]] <- paste0(format(round(min(event_sp[[var]]), 2), nsmall = 2),
                                     "-",
                                     format(round(max(event_sp[[var]]), 2), nsmall = 2))
  location <- location + 1
}

write.csv(table1, "Y:/School of Public Health/Prevention Research Collaboration/Janette Smith/Parkrun/Output/Table 1.csv")
rm(list = c("table1","level","listofvars","location","quintiles","var"))

######################################################################################################################################
##################                  3b. CURRENT STATE OF AFFAIRS - POPULATE PART OF TABLE 2              #############################
######################################################################################################################################


table2 <- data.frame(matrix(ncol = 5, nrow = 4, dimnames = list(NULL, c("Distance_km","Current","SA2_centroid","IRSD_wt_dist","Most_dense"))))
table2$Distance_km <- c("< 1 km","< 5 km","< 10 km","> 25 km")


table2$Current[1] <- format(round(sum(sa1_sp$pop2020[sa1_sp$mn_dstn<=1])/sum(sa1_sp$pop2020),3)*100, nsmall = 1) # % of pop living within 1km of an event
table2$Current[2] <- format(round(sum(sa1_sp$pop2020[sa1_sp$mn_dstn<=5])/sum(sa1_sp$pop2020),3)*100, nsmall = 1) # % of pop living within 5km of an event
table2$Current[3] <- format(round(sum(sa1_sp$pop2020[sa1_sp$mn_dstn<=10])/sum(sa1_sp$pop2020),3)*100, nsmall = 1) # % of pop living within 10km of an event
table2$Current[4] <- format(round(sum(sa1_sp$pop2020[sa1_sp$mn_dstn>25])/sum(sa1_sp$pop2020),3)*100, nsmall = 1) # % of pop living more than 25km from an event

# Who lives the furthest from an event?
extract <- sa1_sp@data
extract <- subset(extract, mn_dstn > 1000)
extract <- extract[order(-extract$mn_dstn),]
View(extract[, c("SA2_NAME16", "SA3_NAME16","mn_dstn")])


# Which parkrun serves the most people?
extract <- event_sp@data
extract <- extract[order(-extract$srvd_pop),]
View(extract) # Parramatta has both greatest SA1 and population served
rm(extract)


######################################################################################################################################
##################                      3c. POPULATE TABLE OF EVENTS BY POPULATION                       #############################
######################################################################################################################################

table(event_sp@data$GCC_NAME16) # show me how the data is entered


event_sp@data$region <- as.factor(with(event_sp@data, ifelse(GCC_NAME16 == "Australian Capital Territory" |
                                                     GCC_NAME16 == "Greater Adelaide" |
                                                     GCC_NAME16 == "Greater Brisbane" |
                                                     GCC_NAME16 == "Greater Darwin" |
                                                     GCC_NAME16 == "Greater Hobart" |
                                                     GCC_NAME16 == "Greater Melbourne" |
                                                     GCC_NAME16 == "Greater Perth" |
                                                     GCC_NAME16 == "Greater Sydney", "capital", "regional"))) # recode as capital city or otherwise
event_count <- as.data.frame(table(STE_NAME16 = event_sp$STE_NAME16, region = event_sp$region)) # count the number of events in capital and regional areas in each state

sa1_sp@data$region <- with(sa1_sp@data, ifelse(GCC_NAME16 == "Australian Capital Territory" |
                                                     GCC_NAME16 == "Greater Adelaide" |
                                                     GCC_NAME16 == "Greater Brisbane" |
                                                     GCC_NAME16 == "Greater Darwin" |
                                                     GCC_NAME16 == "Greater Hobart" |
                                                     GCC_NAME16 == "Greater Melbourne" |
                                                     GCC_NAME16 == "Greater Perth" |
                                                     GCC_NAME16 == "Greater Sydney", "capital", "regional")) # recode as capital city or otherwise

extract <- sa1_sp@data

pop_count <- as.data.frame(extract %>% group_by(as.factor(region), as.factor(STE_NAME16)) %>% summarise(pop_count = sum(pop2020)))
pop_count <- pop_count %>% dplyr::rename(region = `as.factor(region)`, STE_NAME16 = `as.factor(STE_NAME16)`)

counttable <- merge(event_count, pop_count, by = c("STE_NAME16","region"), all.y = TRUE)
counttable$Freq <- with(counttable, ifelse(STE_NAME16 == "Other Territories",0, Freq))

rm(event_count)
rm(pop_count)
rm(extract)

save(list = ls(all = TRUE), file = "Y:/School of Public Health/Prevention Research Collaboration/Janette Smith/Parkrun/Output/end Step 3.RData")


######################################################################################################################################
##################                        4a. LOCATION ALLOCATION ALGORITHM                              #############################
######################################################################################################################################

load(file = "Y:/School of Public Health/Prevention Research Collaboration/Janette Smith/Parkrun/Output/end Step 3.Rdata")


##FUNCTION ALTERED FROM SCHNEIDER ET AL
# Greedy adding location allocation algorithm
LocAloAlg = function(candidates = sa2_sp_candidates, # candidate locations for new events (at centroid of SA2)
                     event_coordinates.M = event_sp, # established parkrun events
                     sa1_centr = cbind(sa1_sp@data$centr_lng, # centroids of SA1s
                                       sa1_sp@data$centr_lat),
                     data = irsd_runs_df,   # df including predictor variables for glm 
                     model = m_dist_dist, # glm for estimating effect of new events
                     weights = sa1_sp@data$final_IRSD^2, # weights for estimated SA1 effects
                     top_n = 100,    # specifies how many locations are selected
                     objective_function = NULL, # you can specify alternative objective functions
                     maximise = T){ # maximise or minimise objective function?
  
  
  require(geosphere)
  require(sp)
  
  # extract coordinates sub-function
  extract.coordinates = function(obj){
    if(class(obj)[1] =="SpatialPolygonsDataFrame"| class(obj)[1] =="SpatialPointsDataFrame"){
      res = coordinates(obj)  
    } else {
      if(dim(obj)[2] != 2){
        stop("obj must be either spatial or a matrix with 2 columns")
      }
      res = obj
    }
    return(res)
  }
  
  # objective function sub function default
  if(is.null(objective_function)){
    objective_function = function(m = model,    # takes a glm model 
                                  df = irsd_runs_df, # a new df with predictor variables to estimate effect
                                  distances,        # distances (as a seperate predictor)
                                  w = 1){           # and weights (=1 for no weights)
      newdf = data.frame(df,mn_dstn = distances)
      res_temp = predict(m,newdata = newdf,type="response")
      res = res_temp * w
      return(res)
    }
  }
  
  # extract location coordinates
  sa1.coord = extract.coordinates(sa1_centr)
  events.coord = extract.coordinates(event_coordinates.M)
  candidates.coord = extract.coordinates(candidates)
  candidate_names = 1:length(candidates.coord[,1]) 
  
  cat("\n Computing distances between SA1 and parkrun events \n")
  # computing the distances between all SA1 and all established events
  # CAVE: high memory demands!
  dist_sa1_events = distm(sa1.coord,events.coord)
  # select the shortest distance for each SA1
  min_dist_sa1_events = apply(dist_sa1_events,1,function(x) min(x))
  # evaluate the objective function at baseline
  trans_min_dist_sa1_events = objective_function(m = model,df = data, distances = min_dist_sa1_events/1000,w = weights)
  objective_state.append = sum(trans_min_dist_sa1_events)  
  
  cat("\n Computing distances between SA1 and candidate spaces \n")
  # computing the distance between all SA1 and all candidate SA2 centroids
  # CAVE: high memory demands!
  dist_sa1_candidates = distm(sa1.coord,candidates.coord)
  # for each candidate, evaluate the objective function for all SA1s
  trans_dist_sa1_candidates = apply(dist_sa1_candidates,2,function(x) objective_function(m = model,df = data, distances = x/1000,w = weights))
  
  
  cat("\n Running location allocation loop \n")
  # data frame to store results 
  save = data.frame(index=NA,objective=NA,change=rep(NA,times=top_n+1))
  # first row (step 0) shows baseline
  save[1,] = c(0,objective_state.append,0)
  
  
  
  # OUTER LOOP
  for(k in 1:top_n){ # repeat as many times as new locations are to be identified
    timecheck = 0 # progress index
    
    # how many candidate parks are (left) to be searched through
    len = length(candidate_names)
    # INNER LOOP
    for(i in 1:len){ # search through all candidate parks
      
      # show progress as % 
      progress = round((i/len),2)*100
      if(abs(progress - timecheck)>0.1){
        timecheck = progress
        cat("\r Outer loop: ",k, "   /",top_n,"; inner loop: %",progress, sep="")
        #     flush.console()
      }
      
      # evaluate for which SA1s the candidate i would be the (new) nearest event
      reassign_population = dist_sa1_candidates[,i] < min_dist_sa1_events
      if(sum(reassign_population)>0){ # if at least one SA1 improves...
        # evaluate the sum of the new objective function
        new_trans_min_dist_pop_combi = rep(NA,times=length(reassign_population))
        new_trans_min_dist_pop_combi[which(reassign_population)] = trans_dist_sa1_candidates[reassign_population,i]
        new_trans_min_dist_pop_combi[-which(reassign_population)] = trans_min_dist_sa1_events[!reassign_population]
        prop_objective_state = sum(new_trans_min_dist_pop_combi)
        
        # if the objective improves...
        if(maximise){
          improvement = prop_objective_state > objective_state.append
        } else {
          improvement = prop_objective_state < objective_state.append
        }
        
        
        if(improvement){
          # set candidate i as the optimal candidate for now
          objective_state.append = prop_objective_state
          index = i
          candidate_i = candidate_names[i]
          append.min_dist_pop_event = rep(NA,times=length(reassign_population))
          append.min_dist_pop_event[which(reassign_population)] = dist_sa1_candidates[reassign_population,i]
          append.min_dist_pop_event[-which(reassign_population)] = min_dist_sa1_events[!reassign_population]
          # update the objective function for the i+1th candidate park
          append.trans_min_dist_pop_event = new_trans_min_dist_pop_combi
          improvement = F
        }
      }
      
    }
    
    # the candidate that wins the inner loop is saved in the data frame at step k
    save[k+1,] = c(candidate_i,  # index of winner
                   objective_state.append, # new objective function
                   round((objective_state.append-save$objective[k])/save$objective[k],5)*100) # % change from previous objective function
    
    # add the winning candidate sa2 as an established parkrun event for the next inner loop
    min_dist_sa1_events = append.min_dist_pop_event
    trans_min_dist_sa1_events = append.trans_min_dist_pop_event
    # remove winning candidate from the list of candidate SA2s
    dist_sa1_candidates = dist_sa1_candidates[,-index]
    trans_dist_sa1_candidates = trans_dist_sa1_candidates[,-index]
    candidate_names = candidate_names[-index]
  }
  
  # prepare results # did not change the "parks" from Schneider et al - does not appear outside the loop and works well enough as is
  top_consecutive_parks = candidates
  top_consecutive_parks$pos = match(1:length(top_consecutive_parks[,1]),save$index[-1])
  top_consecutive_parks_select = 1:length(top_consecutive_parks[,1]) %in% save$index
  top_consecutive_parks = subset(top_consecutive_parks,top_consecutive_parks_select)
  top_consecutive_parks = top_consecutive_parks[order(top_consecutive_parks$pos),]
  top_consecutive_parks$objective = save$objective[-1]/1e+9 # in millions
  top_consecutive_parks$change = save$change[-1]
  top_consecutive_parks.coord = coordinates(top_consecutive_parks)
  top_consecutive_parks$lon = top_consecutive_parks.coord[,1] 
  top_consecutive_parks$lat = top_consecutive_parks.coord[,2]
  
  return(top_consecutive_parks)
  
}


######################################################################################################################################
##################                            4b. RUN DISTANCE IRSD WEIGHTED LOC-ALLOC                   #############################
######################################################################################################################################

time1 <-  Sys.time() # keeps track of time

# model for distance only
m_dist_dist = lm(mn_dstn+0 ~ -1 + mn_dstn ,data = sa1_sp@data)

# new data frame for predictions
irsd_df <- sa1_sp@data[,c("pop2020","final_IRSD")]

## RUN THE MODELS
opt_loc_dist_irsd.prep = LocAloAlg(candidates = sa2_sp_candidates,
                                   event_coordinates.M = event_sp, 
                                   sa1_centr = cbind(sa1_sp@data$sa1_centr_lng,
                                                     sa1_sp@data$sa1_centr_lat),
                                   data = irsd_df,
                                   model = m_dist_dist,
                                   weights = sa1_sp@data$final_IRSD^2,  # see here for why ^2: https://desktop.arcgis.com/en/arcmap/latest/extensions/network-analyst/location-allocation.htm
                                   top_n = 100,
                                   maximise = F)
shapefile(opt_loc_dist_irsd.prep,filename="Y:/School of Public Health/Prevention Research Collaboration/Janette Smith/Parkrun/Output/SA2 selected.shp",overwrite = T)

gc()
gc()

time2 = Sys.time()
time2 - time1 # runtime

new_sites_selected_sa2s <- opt_loc_dist_irsd.prep@data
write.csv(new_sites_selected_sa2s, "Y:/School of Public Health/Prevention Research Collaboration/Janette Smith/Parkrun/Output/new sites SA2 selected.csv")

rm(list = c('irsd_df','LocAloAlg','time1','time2','m_dist_dist','opt_loc_dist_irsd.prep','sa2_sp_candidates'))

save(list = ls(all = TRUE), file = "Y:/School of Public Health/Prevention Research Collaboration/Janette Smith/Parkrun/Output/end Step 4.RData")


######################################################################################################################################
##################           5.   FIND MOST DENSE AND CLOSEST IRSD-WEIGHTED SA1 WITHIN SA2                 #############################
######################################################################################################################################

# load(file = "Y:/School of Public Health/Prevention Research Collaboration/Janette Smith/Parkrun/Output/end Step 4.Rdata")

selected_sa2s <- subset(new_sites_selected_sa2s, select = c("SA2_NAME16","pos")) # prepare selected SA2s for merge
sa1s_in_selected_sa2 <- merge(sa1_sp, selected_sa2s, by = "SA2_NAME16", all = FALSE) # keep only those SA1s in the selected SA2s


# Method 1. Find the most dense SA1 within each of the selected SA2s
most_dense <- sa1s_in_selected_sa2[order(sa1s_in_selected_sa2$SA2_NAME16, -sa1s_in_selected_sa2$pop_density), ] # sort by the most densely populated SA1 within each SA2
most_dense <- most_dense@data %>% distinct(SA2_NAME16, .keep_all = TRUE) # keep only the first SA1 (i.e., most dense) in each SA2
most_dense <- most_dense[order(most_dense$pos),] # resort to keep in order of selection
write.csv(most_dense, "Y:/School of Public Health/Prevention Research Collaboration/Janette Smith/Parkrun/Output/SA1_greatest_density.csv")

# Method 2. Find the SA1, with minimum population density 10/sqkm, closest to the SA2 centroid, weighted by IRSD
dist_sa1_to_sa2 <- geosphere::distm(cbind(sa1s_in_selected_sa2$sa1_centr_lng, sa1s_in_selected_sa2$sa1_centr_lat), cbind(sa1s_in_selected_sa2$sa2_centr_lng, sa1s_in_selected_sa2$sa2_centr_lat)) # calculate distances from each SA1 centroid to the SA2 centroids of interest
rownames(dist_sa1_to_sa2) = sa1s_in_selected_sa2$SA1_7DIG16
colnames(dist_sa1_to_sa2) = as.character(sa1s_in_selected_sa2@data$SA2_MAIN16)

dist_sa1_sa2_melt <- reshape::melt(dist_sa1_to_sa2, id = "X") # convert to long format
dist_sa1_sa2_melt$dist_to_SA2_centroid <- dist_sa1_sa2_melt$value/1000 # rescale from metres to km
dist_sa1_sa2_melt <- dist_sa1_sa2_melt %>% dplyr::rename(SA1_7DIG16 = X1, SA2_MAIN16 = X2) # rename the melted variables
dist_sa1_sa2_melt <- subset(dist_sa1_sa2_melt, select = -value) # drop the unwanted variable
dist_sa1_sa2_melt <- distinct(dist_sa1_sa2_melt) # get rid of the extras
memory.limit(size=2000000000)
sa1s_in_selected_sa2 <- merge(sa1s_in_selected_sa2, dist_sa1_sa2_melt, by = c("SA1_7DIG16","SA2_MAIN16")) # merge distances from SA1 to SA2 centroids onto the SA1s from the selected SA2s - will keep ONLY those distances for SA1 to ITS OWN SA2
irsd_wt <- subset(sa1s_in_selected_sa2@data, pop_density > 10) # limit to towns (pop density > 10)
irsd_wt$irsd_wt_dist <- (101-irsd_wt$final_IRSD)^2 * irsd_wt$dist_to_SA2_centroid # calculate deprivation-weighted distance
irsd_wt <- irsd_wt[order(irsd_wt$SA2_NAME16, irsd_wt$irsd_wt_dist), ] # sort by deprivation-weighted distance within each SA2
irsd_wt <- irsd_wt %>% distinct(SA2_NAME16, .keep_all = TRUE) # keep only the first row (i.e., the smallest deprivation-weighted distance)
irsd_wt <- irsd_wt[order(irsd_wt$pos),] # resort to keep in order of selection


write.csv(irsd_wt, "Y:/School of Public Health/Prevention Research Collaboration/Janette Smith/Parkrun/Output/SA1_irsd_wt_dist.csv")

rm(list = c("selected_sa2s","dist_sa1_to_sa2","dist_sa1_sa2_melt","sa1s_in_selected_sa2"))

save(list = ls(all = TRUE), file = "Y:/School of Public Health/Prevention Research Collaboration/Janette Smith/Parkrun/Output/end Step 5.RData")


######################################################################################################################################
##################                          6. MAKE ZOOMABLE MAPS WITH LEAFLET                           #############################
######################################################################################################################################

load(file = "Y:/School of Public Health/Prevention Research Collaboration/Janette Smith/Parkrun/Output/end Step 5.RData")


current_coords <- as.data.frame(event_sp@coords) # extract coords of current events
current_coords$displayname <- event_sp$eventLongName # adds event name for labelling
current_coords$displayname <- gsub(" parkrun", ", current event",current_coords$displayname) # fixes display name


SA2_coords <- subset(new_sites_selected_sa2s, select = c(lon, lat, SA2_NAME16, AREASQKM16, pos)) # area could be used for radius of marker
SA2_coords$displayname <- paste0(SA2_coords$pos,". ",SA2_coords$SA2_NAME16,", SA2 centroid")

most_dense_coords <- subset(most_dense, select = c(sa1_centr_lng, sa1_centr_lat, SA2_NAME16, pos, AREASQKM16))
most_dense_coords$displayname <- paste0(most_dense_coords$pos,". ",most_dense_coords$SA2_NAME16, ", most dense")

irsd_wt_coords <- subset(irsd_wt, select = c(sa1_centr_lng, sa1_centr_lat, SA2_NAME16, pos, AREASQKM16))
irsd_wt_coords$displayname <- paste0(irsd_wt_coords$pos,". ",irsd_wt_coords$SA2_NAME16, ", closest town, IRSD weighted")


# Make a map showing all three
mymap <- leaflet() %>%
  addTiles() %>%
  addCircleMarkers(data = current_coords, lat = ~latitude, lng = ~longitude, stroke = TRUE, fillOpacity = 1, fillColor = 'white', color = 'black', popup = current_coords$displayname, radius = 7) %>%
  addCircleMarkers(data = SA2_coords, lat = ~lat, lng = ~lon, stroke = TRUE, fillOpacity = 1, fillColor = 'red', color = 'black', popup = SA2_coords$displayname, radius = 7) %>%
  addCircleMarkers(data = most_dense_coords, lat = ~sa1_centr_lat, lng = ~sa1_centr_lng, stroke = TRUE, fillOpacity = 1, fillColor = 'green', color = 'black', popup = most_dense_coords$displayname, radius = 7) %>%
  addCircleMarkers(data = irsd_wt_coords, lat = ~sa1_centr_lat, lng = ~sa1_centr_lng, stroke = TRUE, fillOpacity = 1, fillColor = 'yellow', color = 'black', popup = irsd_wt_coords$displayname, radius = 7)

mymap

webshot::install_phantomjs()
mapshot(mymap, url = "Y:/School of Public Health/Prevention Research Collaboration/Janette Smith/Parkrun/Output/zoomable map.html", remove_controls = NULL)

# AT THIS POINT, reviewed the leaflet map by hand, and added the names of towns for IRSD-weighted distance and most dense SA1 locations to "township names.csv". This will be used for report to parkrun at the very least.

rm(list = c("mymap","SA2_coords"))


######################################################################################################################################
##################                7. SUMMARISE FUTURE STATE AFTER ADDING NEW EVENTS                      #############################
######################################################################################################################################

# Prep all the data sets
current_coords <- coordinates(event_sp) # extract coords of current events

SA2_centroid <- subset(new_sites_selected_sa2s, select = c(lon, lat))
SA2_centroid <- dplyr::rename(SA2_centroid, longitude = lon, latitude = lat)
all_sa2 <-  rbind(current_coords,SA2_centroid)

most_dense <- subset(most_dense, select = c(sa1_centr_lng, sa1_centr_lat))
most_dense <- dplyr::rename(most_dense, longitude = sa1_centr_lng, latitude = sa1_centr_lat)
all_most_dense <- rbind(current_coords, most_dense)

town_shortest_irsd_wt <- subset(irsd_wt, select = c(sa1_centr_lng, sa1_centr_lat))
town_shortest_irsd_wt <- dplyr::rename(town_shortest_irsd_wt, longitude = sa1_centr_lng, latitude = sa1_centr_lat)
all_town_sh_dist_irsd_wt <- rbind(current_coords, town_shortest_irsd_wt)

new.events.names <- new_sites_selected_sa2s$SA2_NAME16 # identifies SA2s selected in previous step


# THE EFFECT OF STARTING 100 NEW EVENTS AT SA1 SELECTED FOR DEP-WEIGHTED DISTANCE WITHIN SELECTED SA2
# Compute new distance matrix
new.dist_town_sh_dist_irsd <- geosphere::distm(cbind(sa1_sp$sa1_centr_lng,sa1_sp$sa1_centr_lat),coordinates(all_town_sh_dist_irsd_wt))
rownames(new.dist_town_sh_dist_irsd) <- sa1_sp$SA1_7DIG16
colnames(new.dist_town_sh_dist_irsd) <- c(as.character(event_sp@data$eventName), new.events.names) 
# Extract new shortest distances to events
new.min_dist_town_sh_dist_irsd <- apply(new.dist_town_sh_dist_irsd,1, function(x){round(min(x)/1000,3)} ) 
diff_dist_town_sh_dist_irsd <-  sa1_sp$mn_dstn - new.min_dist_town_sh_dist_irsd 
sa1_sp$new.min_dist_town_sh_dist_irsd <- new.min_dist_town_sh_dist_irsd # copy to sa1_sp
# determine name of nearest parkrun event after adding at dep-weighted distance selection
sa1_min_dist_event_irsdwt <- apply(new.dist_town_sh_dist_irsd,1,FUN= function(x){which(x == min(x))} )
sa1_min_dist_event_irsdwt <- data.frame(SA1_7DIG16 = row.names(new.dist_town_sh_dist_irsd),nrst_irsd_evnt =  colnames(new.dist_town_sh_dist_irsd)[sa1_min_dist_event_irsdwt])
sa1_sp <- merge(sa1_sp,sa1_min_dist_event_irsdwt,by="SA1_7DIG16", keep.all = TRUE)

# For the parkrun events, after more are added: how large is the catchment area?
# i.e. for how many SA1s/people is the event the nearest?
# for irsd weighted distance
new_srvd_sa1_irsd <- apply(new.dist_town_sh_dist_irsd,1,FUN= function(x){which(x == min(x))} ) # for each SA1, what is the location of the nearest event (if using irsd-weighted distance) in the list? 
new_srvd_pop_irsd <- data.frame(SA1_7DIG16 = names(new_srvd_sa1_irsd),eventName = colnames(new.dist_town_sh_dist_irsd)[as.numeric(new_srvd_sa1_irsd)]) # for each SA1, what is the name of the nearest event
new_srvd_pop_irsd$new_srvd_pop_irsd <- sa1_sp@data$pop2020[match(new_srvd_pop_irsd$SA1_7DIG16,sa1_sp@data$SA1_7DIG16)] # adds the population for each SA1 to the frame
new_srvd_pop_irsd <- aggregate(new_srvd_pop_irsd ~ eventName ,new_srvd_pop_irsd,sum) # for each event, what is the total population for whom this is the nearest event
new_srvd_sa1_irsd <- table(new_srvd_sa1_irsd)
new_srvd_sa1_irsd <- data.frame(eventName = colnames(new.dist_town_sh_dist_irsd), new_srvd_sa1_irsd = as.numeric(new_srvd_sa1_irsd))
new_served_pop <- merge(new_srvd_sa1_irsd, new_srvd_pop_irsd, by = "eventName")


# THE EFFECT OF STARTING 100 NEW EVENTS AT MOST DENSE SA1 WITHIN SELECTED SA2
# Compute new distance matrix 
new.dist_most_dense <- geosphere::distm(cbind(sa1_sp$sa1_centr_lng,sa1_sp$sa1_centr_lat),coordinates(all_most_dense))
rownames(new.dist_most_dense) <- sa1_sp$SA1_7DIG16
colnames(new.dist_most_dense) <- c(as.character(event_sp@data$eventName), new.events.names)
# Extract new shortest distances to events
new.min_dist_most_dense <- apply(new.dist_most_dense,1, function(x){round(min(x)/1000,3)} )
diff_dist_most_dense <-  sa1_sp$mn_dstn - new.min_dist_most_dense
sa1_sp$new.min_dist_most_dense <- new.min_dist_most_dense # copy to sa1_sp
# determine name of nearest parkrun event after adding at most dense town
sa1_min_dist_event_dense <- apply(new.dist_town_sh_dist_irsd,1,FUN= function(x){which(x == min(x))} )
sa1_min_dist_event_dense <- data.frame(SA1_7DIG16 = row.names(new.dist_town_sh_dist_irsd),nrst_dense_evnt =  colnames(new.dist_town_sh_dist_irsd)[sa1_min_dist_event_dense])
sa1_sp <- merge(sa1_sp,sa1_min_dist_event_dense,by="SA1_7DIG16", keep.all = TRUE)
# For the parkrun events, after more are added: how large is the catchment area?
# i.e. for how many SA1s/people is the event the nearest?
new_srvd_sa1_dense <- apply(new.dist_most_dense,1,FUN= function(x){which(x == min(x))} ) # for each SA1, what is the location of the nearest event (if using density) in the list? 
new_srvd_pop_dense <- data.frame(SA1_7DIG16 = names(new_srvd_sa1_dense),eventName = colnames(new.dist_most_dense)[as.numeric(new_srvd_sa1_dense)]) # for each SA1, what is the name of the nearest event
new_srvd_pop_dense$new_srvd_pop_dense <- sa1_sp@data$pop2020[match(new_srvd_pop_dense$SA1_7DIG16,sa1_sp@data$SA1_7DIG16)] # adds the population for each SA1 to the frame
new_srvd_pop_dense <- aggregate(new_srvd_pop_dense ~ eventName,new_srvd_pop_dense,sum) # for each event, what is the total population for whom this is the nearest event
new_srvd_sa1_dense <- table(new_srvd_sa1_dense)
new_srvd_sa1_dense <- data.frame(eventName = colnames(new.dist_most_dense), new_srvd_sa1_dense = as.numeric(new_srvd_sa1_dense))
new_served_pop_dense <- merge(new_srvd_sa1_dense, new_srvd_pop_dense, by = "eventName")
new_served_pop <- merge(new_served_pop, new_served_pop_dense, by = "eventName")


# THE EFFECT OF STARTING 100 NEW EVENTS AT SA2 CENTROID
# Compute new distance matrix 
new.dist_all_sa2 <- geosphere::distm(cbind(sa1_sp$sa1_centr_lng,sa1_sp$sa1_centr_lat),coordinates(all_sa2)) # calculates distance between each SA1 and all events (existing and proposed)
rownames(new.dist_all_sa2) <- sa1_sp$SA1_7DIG16
colnames(new.dist_all_sa2) <- c(as.character(event_sp@data$eventName), new.events.names) 
# Extract new shortest distances to events
new.min_dist_sa2 <- apply(new.dist_all_sa2,1, function(x){round(min(x)/1000,3)} ) # new distance to nearest event AT SA2 for all SA1s
diff_dist_sa2 <- sa1_sp$mn_dstn - new.min_dist_sa2 # computes the difference in distance to nearest event for existing vs existing + proposed
sa1_sp$new.min_dist_sa2 <- new.min_dist_sa2 # copy to sa1_sp


write.csv(new_served_pop, "Y:/School of Public Health/Prevention Research Collaboration/Janette Smith/Parkrun/Output/new_served_pop_and_sa1.csv", row.names = FALSE)


# how many affected? By how much?  ------------
sum(diff_dist_sa2>0) # changes.n.sa1
round(sum(diff_dist_sa2!=0) / length(diff_dist_sa2),4)*100 # changes.perc.sa1
sum(sa1_sp$pop2020[diff_dist_sa2>0]) # changes n population
round(sum(sa1_sp$pop2020[diff_dist_sa2!=0]) / sum(sa1_sp$pop2020),4)*100 # changes % pop

sum(diff_dist_most_dense>0) # changes.n.sa1
round(sum(diff_dist_most_dense!=0) / length(diff_dist_most_dense),4)*100 # changes.perc.sa1
sum(sa1_sp$pop2020[diff_dist_most_dense>0]) # changes n population
round(sum(sa1_sp$pop2020[diff_dist_most_dense!=0]) / sum(sa1_sp$pop2020),4)*100 # changes % pop

sum(diff_dist_town_sh_dist_irsd>0) # changes.n.sa1
round(sum(diff_dist_town_sh_dist_irsd!=0) / length(diff_dist_town_sh_dist_irsd),4)*100 # changes.perc.sa1
sum(sa1_sp$pop2020[diff_dist_town_sh_dist_irsd>0]) # changes n population
round(sum(sa1_sp$pop2020[diff_dist_town_sh_dist_irsd!=0]) / sum(sa1_sp$pop2020),4)*100 # changes % pop

rm(list = c("most_dense", "current_coords","SA2_centroid","all_sa2","all_most_dense","town_shortest_irsd_wt","all_town_sh_dist_irsd_wt","new.events.names","new.dist_town_sh_dist_irsd","diff_dist_town_sh_dist_irsd","sa1_min_dist_event_irsdwt","new_srvd_sa1_irsd","new.dist_most_dense","diff_dist_most_dense","sa1_min_dist_event_dense","new_srvd_sa1_dense","new_srvd_pop_dense","new.dist_all_sa2","new.min_dist_sa2","diff_dist_sa2","new.min_dist_most_dense","new.min_dist_town_sh_dist_irsd","new_served_pop_dense","new_srvd_pop_irsd","irsd_wt"))

save(list = ls(all = TRUE), file = "Y:/School of Public Health/Prevention Research Collaboration/Janette Smith/Parkrun/Output/end Step 7.RData")


######################################################################################################################################
##################                           8a.  FINISH POPULATING TABLE 2                              #############################
######################################################################################################################################


# proportion living within certain distance after adding new events at SA2 centroids
table2$SA2_centroid[1] <- format(round(sum(sa1_sp$pop2020[sa1_sp$new.min_dist_sa2<=1])/sum(sa1_sp$pop2020),3)*100, nsmall = 1) # % of pop living within 1km of an event
table2$SA2_centroid[2] <- format(round(sum(sa1_sp$pop2020[sa1_sp$new.min_dist_sa2<=5])/sum(sa1_sp$pop2020),3)*100, nsmall = 1) # % of pop living within 5km of an event
table2$SA2_centroid[3] <- format(round(sum(sa1_sp$pop2020[sa1_sp$new.min_dist_sa2<=10])/sum(sa1_sp$pop2020),3)*100, nsmall = 1) # % of pop living within 10km of an event
table2$SA2_centroid[4] <- format(round(sum(sa1_sp$pop2020[sa1_sp$new.min_dist_sa2>25])/sum(sa1_sp$pop2020),3)*100, nsmall = 1) # % of pop living more than 25km from an event

# proportion living within certain distance after adding new events at most dense SA1s
table2$Most_dense[1] <- format(round(sum(sa1_sp$pop2020[sa1_sp$new.min_dist_most_dense<=1])/sum(sa1_sp$pop2020),3)*100, nsmall = 1)
table2$Most_dense[2] <- format(round(sum(sa1_sp$pop2020[sa1_sp$new.min_dist_most_dense<=5])/sum(sa1_sp$pop2020),3)*100, nsmall = 1)
table2$Most_dense[3] <- format(round(sum(sa1_sp$pop2020[sa1_sp$new.min_dist_most_dense<=10])/sum(sa1_sp$pop2020),3)*100, nsmall = 1)
table2$Most_dense[4] <- format(round(sum(sa1_sp$pop2020[sa1_sp$new.min_dist_most_dense>25])/sum(sa1_sp$pop2020),3)*100, nsmall = 1) 

# proportion living within certain distance after adding new events at irsd-weighted distance SA1s
table2$IRSD_wt_dist[1] <- format(round(sum(sa1_sp$pop2020[sa1_sp$new.min_dist_town_sh_dist_irsd<=1])/sum(sa1_sp$pop2020),3)*100, nsmall = 1) 
table2$IRSD_wt_dist[2] <- format(round(sum(sa1_sp$pop2020[sa1_sp$new.min_dist_town_sh_dist_irsd<=5])/sum(sa1_sp$pop2020),3)*100, nsmall = 1) 
table2$IRSD_wt_dist[3] <- format(round(sum(sa1_sp$pop2020[sa1_sp$new.min_dist_town_sh_dist_irsd<=10])/sum(sa1_sp$pop2020),3)*100, nsmall = 1)
table2$IRSD_wt_dist[4] <- format(round(sum(sa1_sp$pop2020[sa1_sp$new.min_dist_town_sh_dist_irsd>25])/sum(sa1_sp$pop2020),3)*100, nsmall = 1) 


write.csv(table2, "Y:/School of Public Health/Prevention Research Collaboration/Janette Smith/Parkrun/Output/Table 2.csv")

rm(table2)


######################################################################################################################################
##################                           8b.  FINISH POPULATING COUNTTABLE                          ##############################
######################################################################################################################################

# get the state and capital city data for the new selected sites
new_events_regions <- subset(new_sites_selected_sa2s, select = c(STE_NAME16, GCC_NAME16))

new_events_regions$region <- as.factor(with(new_events_regions, ifelse(GCC_NAME16 == "Australian Capital Territory" |
                                                               GCC_NAME16 == "Greater Adelaide" |
                                                               GCC_NAME16 == "Greater Brisbane" |
                                                               GCC_NAME16 == "Greater Darwin" |
                                                               GCC_NAME16 == "Greater Hobart" |
                                                               GCC_NAME16 == "Greater Melbourne" |
                                                               GCC_NAME16 == "Greater Perth" |
                                                               GCC_NAME16 == "Greater Sydney", "capital", "regional"))) # recode as capital city or otherwise
new_event_count <- as.data.frame(table(STE_NAME16 = new_events_regions$STE_NAME16, region = new_events_regions$region)) # count the number of events in capital and regional areas in each state
new_event_count <- new_event_count %>% dplyr::rename(new_event_count = Freq)

counttable <- merge(counttable, new_event_count, by = c("STE_NAME16","region"), all.x = TRUE)
counttable$new_event_count <- with(counttable, ifelse(STE_NAME16 == "Australian Capital Territory", 0, new_event_count))

counttable <- melt(counttable, id = c("STE_NAME16","region"))
counttable <- cast(counttable, STE_NAME16~region+variable)

# Saving and will fix in word because no time
write.csv(counttable, "Y:/School of Public Health/Prevention Research Collaboration/Janette Smith/Parkrun/Output/counttable.csv")

rm(list = c("new_event_count","new_events_regions","counttable"))


######################################################################################################################################
##################                                   8c.   POPULATE TABLE 3                              #############################
######################################################################################################################################


table3 <- data.frame(matrix(ncol = 16, nrow = 6, dimnames = list(NULL, c("IRSD_subset","SA2_Mean","SA2_SD","SA2_Median","SA2_IQR","SA2_Range","IRSD_Mean","IRSD_SD","IRSD_Median","IRSD_IQR","IRSD_Range","density_Mean","density_SD","density_Median","density_IQR","density_Range"))))
table3$IRSD_subset <- c("Least deprived",
                        "Less deprived",
                        "Median deprived",
                        "More deprived",
                        "Most deprived",
                        "Overall")


quintiles <- c("1","2","3","4","5")

# Complete the data for all quintiles for SA2 centroids
location <- 1
for (level in quintiles) {
  table3$SA2_Mean[[location]] <- format(round(mean(sa1_sp$new.min_dist_sa2[sa1_sp$quintile == level]),2), nsmall = 2)
  table3$SA2_SD[[location]] <- format(round(sd(sa1_sp$new.min_dist_sa2[sa1_sp$quintile == level]),2), nsmall = 2)
  table3$SA2_Median[[location]] <- format(round(median(sa1_sp$new.min_dist_sa2[sa1_sp$quintile == level]),2), nsmall = 2)
  table3$SA2_IQR[[location]] <- paste0(format(round(quantile(sa1_sp$new.min_dist_sa2[sa1_sp$quintile == level],c(.25)), 2), nsmall = 2),
                                       "-",
                                       format(round(quantile(sa1_sp$new.min_dist_sa2[sa1_sp$quintile == level], c(0.75)), 2), nsmall = 2))
  table3$SA2_Range[[location]] <- paste0(format(round(min(sa1_sp$new.min_dist_sa2[sa1_sp$quintile == level]), 2), nsmall = 2),
                                         "-",
                                         format(round(max(sa1_sp$new.min_dist_sa2[sa1_sp$quintile == level]), 2), nsmall = 2))
  location <- location + 1
}

# Complete the overall data for SA2 centroids
table3$SA2_Mean[6] <- format(round(mean(sa1_sp$new.min_dist_sa2),2), nsmall = 2)
table3$SA2_SD[6] <- format(round(sd(sa1_sp$new.min_dist_sa2),2), nsmall = 2)
table3$SA2_Median[6] <- format(round(median(sa1_sp$new.min_dist_sa2),2), nsmall = 2)
table3$SA2_IQR[6] <- paste0(format(round(quantile(sa1_sp$new.min_dist_sa2,c(.25)), 2), nsmall = 2),"-",format(round(quantile(sa1_sp$new.min_dist_sa2, c(0.75)), 2), nsmall = 2))
table3$SA2_Range[6] <- paste0(format(round(min(sa1_sp$new.min_dist_sa2), 2), nsmall = 2),"-",format(round(max(sa1_sp$new.min_dist_sa2), 2), nsmall = 2))


# Complete the data for all quintiles for IRSD_weighted distance
location <- 1
for (level in quintiles) {
  table3$IRSD_Mean[[location]] <- format(round(mean(sa1_sp$new.min_dist_town_sh_dist_irsd[sa1_sp$quintile == level]),2), nsmall = 2)
  table3$IRSD_SD[[location]] <- format(round(sd(sa1_sp$new.min_dist_town_sh_dist_irsd[sa1_sp$quintile == level]),2), nsmall = 2)
  table3$IRSD_Median[[location]] <- format(round(median(sa1_sp$new.min_dist_town_sh_dist_irsd[sa1_sp$quintile == level]),2), nsmall = 2)
  table3$IRSD_IQR[[location]] <- paste0(format(round(quantile(sa1_sp$new.min_dist_town_sh_dist_irsd[sa1_sp$quintile == level],c(.25)), 2), nsmall = 2),
                                       "-",
                                       format(round(quantile(sa1_sp$new.min_dist_town_sh_dist_irsd[sa1_sp$quintile == level], c(0.75)), 2), nsmall = 2))
  table3$IRSD_Range[[location]] <- paste0(format(round(min(sa1_sp$new.min_dist_town_sh_dist_irsd[sa1_sp$quintile == level]), 2), nsmall = 2),
                                         "-",
                                         format(round(max(sa1_sp$new.min_dist_town_sh_dist_irsd[sa1_sp$quintile == level]), 2), nsmall = 2))
  location <- location + 1
}

# Complete the overall data for IRSD weighted distance
table3$IRSD_Mean[6] <- format(round(mean(sa1_sp$new.min_dist_town_sh_dist_irsd),2), nsmall = 2)
table3$IRSD_SD[6] <- format(round(sd(sa1_sp$new.min_dist_town_sh_dist_irsd),2), nsmall = 2)
table3$IRSD_Median[6] <- format(round(median(sa1_sp$new.min_dist_town_sh_dist_irsd),2), nsmall = 2)
table3$IRSD_IQR[6] <- paste0(format(round(quantile(sa1_sp$new.min_dist_town_sh_dist_irsd,c(.25)), 2), nsmall = 2),"-",format(round(quantile(sa1_sp$new.min_dist_town_sh_dist_irsd, c(0.75)), 2), nsmall = 2))
table3$IRSD_Range[6] <- paste0(format(round(min(sa1_sp$new.min_dist_town_sh_dist_irsd), 2), nsmall = 2),"-",format(round(max(sa1_sp$new.min_dist_town_sh_dist_irsd), 2), nsmall = 2))


# Complete the data for all quintiles for most dense
location <- 1
for (level in quintiles) {
  table3$density_Mean[[location]] <- format(round(mean(sa1_sp$new.min_dist_most_dense[sa1_sp$quintile == level]),2), nsmall = 2)
  table3$density_SD[[location]] <- format(round(sd(sa1_sp$new.min_dist_most_dense[sa1_sp$quintile == level]),2), nsmall = 2)
  table3$density_Median[[location]] <- format(round(median(sa1_sp$new.min_dist_most_dense[sa1_sp$quintile == level]),2), nsmall = 2)
  table3$density_IQR[[location]] <- paste0(format(round(quantile(sa1_sp$new.min_dist_most_dense[sa1_sp$quintile == level],c(.25)), 2), nsmall = 2),
                                        "-",
                                        format(round(quantile(sa1_sp$new.min_dist_most_dense[sa1_sp$quintile == level], c(0.75)), 2), nsmall = 2))
  table3$density_Range[[location]] <- paste0(format(round(min(sa1_sp$new.min_dist_most_dense[sa1_sp$quintile == level]), 2), nsmall = 2),
                                          "-",
                                          format(round(max(sa1_sp$new.min_dist_most_dense[sa1_sp$quintile == level]), 2), nsmall = 2))
  location <- location + 1
}

# Complete the overall data for most dense
table3$density_Mean[6] <- format(round(mean(sa1_sp$new.min_dist_most_dense),2), nsmall = 2)
table3$density_SD[6] <- format(round(sd(sa1_sp$new.min_dist_most_dense),2), nsmall = 2)
table3$density_Median[6] <- format(round(median(sa1_sp$new.min_dist_most_dense),2), nsmall = 2)
table3$density_IQR[6] <- paste0(format(round(quantile(sa1_sp$new.min_dist_most_dense,c(.25)), 2), nsmall = 2),"-",format(round(quantile(sa1_sp$new.min_dist_most_dense, c(0.75)), 2), nsmall = 2))
table3$density_Range[6] <- paste0(format(round(min(sa1_sp$new.min_dist_most_dense), 2), nsmall = 2),"-",format(round(max(sa1_sp$new.min_dist_most_dense), 2), nsmall = 2))


write.csv(table3, "Y:/School of Public Health/Prevention Research Collaboration/Janette Smith/Parkrun/Output/Table 3.csv")

rm(list = c("table3","level","location","quintiles"))


######################################################################################################################################
##################              9.   POPULATE TABLE 4 - TOWN NAMES FOR PARKRUN REPORT                    #############################
######################################################################################################################################

# load in the file made by hand looking at locations in the html map made earlier
towns <- read.csv("Y:/School of Public Health/Prevention Research Collaboration/Janette Smith/Parkrun/Output/township names.csv")

table4 <- merge(towns, new_sites_selected_sa2s, by = c("SA2_NAME16", "SA2_MAIN16"), all = TRUE)

table4 <- table4 %>% dplyr::rename(SA2_lon = lon, SA2_lat = lat)

most_dense_merge <- subset(most_dense_coords, select = c("sa1_centr_lng","sa1_centr_lat","SA2_NAME16","pos"))
table4 <- merge(table4, most_dense_merge, by = c("SA2_NAME16","pos"), all = TRUE)
table4 <- table4 %>% dplyr::rename(dense_lon = sa1_centr_lng, dense_lat = sa1_centr_lat)

irsd_merge <- subset(irsd_wt_coords, select = c("sa1_centr_lng","sa1_centr_lat","SA2_NAME16","pos"))
table4 <- merge(table4, irsd_merge, by = c("SA2_NAME16","pos"), all = TRUE)
table4 <- table4 %>% dplyr::rename(irsd_lon = sa1_centr_lng, irsd_lat = sa1_centr_lat)

new_served_pop <- new_served_pop %>% dplyr::rename(SA2_NAME16 = eventName)
table4 <- merge(table4, new_served_pop, by = "SA2_NAME16", all.x = TRUE)

table4 <- table4[order(table4$pos),]

table4 <- table4 %>% mutate(STE_NAME16 = ifelse(STE_NAME16 == "New South Wales", "NSW",
                                         ifelse(STE_NAME16 == "Western Australia","WA",
                                         ifelse(STE_NAME16 == "South Australia","SA",
                                         ifelse(STE_NAME16 == "Tasmania","TAS",
                                         ifelse(STE_NAME16 == "Queensland","QLD",
                                         ifelse(STE_NAME16 == "Victoria","VIC",
                                         ifelse(STE_NAME16 == "Other Territories","OT",
                                         ifelse(STE_NAME16 == "Northern Territory","NT","FAIL")))))))))

table4 <- subset(table4, select = c("pos","STE_NAME16","SA4_NAME16","SA3_NAME16","SA2_NAME16","SA2_lon","SA2_lat","irsd_wt_town","irsd_lon","irsd_lat","new_srvd_pop_irsd","most_dense_town","dense_lon","dense_lat","new_srvd_pop_dense"))

write.csv(table4, "Y:/School of Public Health/Prevention Research Collaboration/Janette Smith/Parkrun/Output/Table 4.csv")


rm(list = c("towns","most_dense_merge","irsd_merge","table4","most_dense_coords","irsd_wt_coords","new_served_pop"))

save(list = ls(all = TRUE), file = "Y:/School of Public Health/Prevention Research Collaboration/Janette Smith/Parkrun/Output/end Step 9.RData")


######################################################################################################################################
##################                           MAKE PRINTABLE MAPS FOR PARKRUN REPORT                      #############################
######################################################################################################################################


sa1_sf <- st_as_sf(sa1_sp)
sf::st_transform(sa1_sf, 4283) # converts to scale better for flat mapping
event_coords <- as.data.frame(event_sp@coords) # extract coords of current events
event_coords$STE_NAME16 <- event_sp$STE_NAME16 # adds state for subsetting if required
# event_coords$displayname <- event_sp$eventLongName # adds event name for labelling if required
event_coords$GCC_NAME16 <- event_sp$GCC_NAME16 # adds city or regional name for labelling if required
# event_coords$displayname <- gsub(" parkrun", "",event_coords$displayname) # remove 'parkrun' from display name


# Show the way STE_NAME16 (state) and GCC_NAME16 (region) are entered
extract <- sa1_sp@data
table(extract$GCC_NAME16, useNA = "ifany")
table(extract$STE_NAME16, useNA = "ifany")
min(log10((extract$pop2020+1)/extract$AREASQKM16)) # -5.1
max(log10((extract$pop2020+1)/extract$AREASQKM16)) # 5.6 - scale should go from -5.6 to 5.6
rm(extract)


mytheme <- theme(text = element_text(size = 14),
                 legend.text = element_text(size = 14),
                 axis.text = element_text(size = 14))

figures <- "Y:/School of Public Health/Prevention Research Collaboration/Janette Smith/Parkrun/Output"


## MAP WHOLE OF AUSTRALIA
ggplot(data = sa1_sf) +
  geom_sf(aes(fill = as.numeric(log10((pop2020+1)/AREASQKM16))), colour = NA) +
  scale_fill_viridis_c(option = "plasma", direction = -1, limits = c(-5.6,5.6), breaks = c(-5, -3, -1, 1, 3, 5), labels = c("0.00001","0.001","0.1","10", "1000","100000")) +
  labs(fill = "Population density \n(persons per square km)") +
  geom_point(data = event_coords, aes(x = longitude,y = latitude), fill = "White", colour = "black", pch = 21, size = 2) + # adds current events
  geom_point(data = new_sites_selected_sa2s, aes(x = lon, y = lat), fill = "red", colour = "black", pch = 21, size = 2) + # adds new events
  xlab("Longitude") + 
  ylab("Latitude") +
  mytheme +
  ggtitle("Location of current (white) and proposed (red) events across Australia")
ggsave(path = figures, filename = "Australia.jpeg",dpi = 300, width = 32, height = 20, units = "cm")


## GREATER SYDNEY
region = "Greater Sydney" 
state = "New South Wales"
ggplot(data = sa1_sf[sa1_sf$GCC_NAME16 == region,]) +
  geom_sf(aes(fill = as.numeric(log10((pop2020+1)/AREASQKM16))), colour = NA) +
  scale_fill_viridis_c(option = "plasma", direction = -1, limits = c(-5.6,5.6), breaks = c(-5, -3, -1, 1, 3, 5), labels = c("0.00001","0.001","0.1","10", "1000","100000")) +
  labs(fill = "Population density \n(persons per square km)") +
  geom_point(data = event_coords[event_coords$GCC_NAME16 == region,], aes(x = longitude,y = latitude), fill = "White", colour = "black", pch = 21) + # adds current events
  geom_point(data = new_sites_selected_sa2s[new_sites_selected_sa2s$GCC_NAME16 == region,], aes(x = lon, y = lat), fill = "red", colour = "black", pch = 21) + # adds new events
  geom_label_repel(data = new_sites_selected_sa2s[new_sites_selected_sa2s$GCC_NAME16 == region,], aes(x = lon, y = lat, label = pos), min.segment.length = 0) +
  xlab("Longitude") + 
  ylab("Latitude") +
  ggtitle("Location of current (white) and proposed (red) events in greater Sydney")
ggsave(path = figures, filename = "Sydney.jpeg",dpi = 300, width = 32, height = 20, units = "cm")


## REST OF NSW
region = "Rest of NSW" 
state = "New South Wales"
ggplot(data = sa1_sf[sa1_sf$STE_NAME16 == state,]) +
  geom_sf(aes(fill = as.numeric(log10((pop2020+1)/AREASQKM16))), colour = NA) +
  scale_fill_viridis_c(option = "plasma", direction = -1, limits = c(-5.6,5.6), breaks = c(-5, -3, -1, 1, 3, 5), labels = c("0.00001","0.001","0.1","10", "1000","100000")) +
  labs(fill = "Population density \n(persons per square km)") +
  geom_point(data = event_coords[event_coords$GCC_NAME16 == region,], aes(x = longitude,y = latitude), fill = "White", colour = "black", pch = 21) + # adds current events
  geom_point(data = new_sites_selected_sa2s[new_sites_selected_sa2s$GCC_NAME16 == region,], aes(x = lon, y = lat), fill = "red", colour = "black", pch = 21) + # adds new events
  geom_label_repel(data = new_sites_selected_sa2s[new_sites_selected_sa2s$GCC_NAME16 == region,], aes(x = lon, y = lat, label = pos), min.segment.length = 0) +
  xlab("Longitude") + 
  ylab("Latitude") +
  ggtitle("Location of current (white) and proposed (red) events in NSW")
ggsave(path = figures, filename = "Rest of NSW.jpeg",dpi = 300, width = 32, height = 20, units = "cm")


## QLD - no new sites selected for greater Brisbane
state = "Queensland"
ggplot(data = sa1_sf[sa1_sf$STE_NAME16 == state,]) +
  geom_sf(aes(fill = as.numeric(log10((pop2020+1)/AREASQKM16))), colour = NA) +
  scale_fill_viridis_c(option = "plasma", direction = -1, limits = c(-5.6,5.6), breaks = c(-5, -3, -1, 1, 3, 5), labels = c("0.00001","0.001","0.1","10", "1000","100000")) +
  labs(fill = "Population density \n(persons per square km)") +
  geom_point(data = event_coords[event_coords$STE_NAME16 == state,], aes(x = longitude,y = latitude), fill = "White", colour = "black", pch = 21) + # adds current events
  geom_point(data = new_sites_selected_sa2s[new_sites_selected_sa2s$STE_NAME16 == state,], aes(x = lon, y = lat), fill = "red", colour = "black", pch = 21) + # adds new events
  geom_label_repel(data = new_sites_selected_sa2s[new_sites_selected_sa2s$STE_NAME16 == state,], aes(x = lon, y = lat, label = pos), min.segment.length = 0) +
  xlab("Longitude") + 
  ylab("Latitude") +
  ggtitle("Location of current (white) and proposed (red) events in QLD")
ggsave(path = figures, filename = "QLD.jpeg",dpi = 300, width = 20, height = 32, units = "cm")


## GREATER PERTH
region = "Greater Perth" 
state = "Western Australia"
ggplot(data = sa1_sf[sa1_sf$GCC_NAME16 == region,]) +
  geom_sf(aes(fill = as.numeric(log10((pop2020+1)/AREASQKM16))), colour = NA) +
  scale_fill_viridis_c(option = "plasma", direction = -1, limits = c(-5.6,5.6), breaks = c(-5, -3, -1, 1, 3, 5), labels = c("0.00001","0.001","0.1","10", "1000","100000")) +
  labs(fill = "Population density \n(persons per square km)") +
  geom_point(data = event_coords[event_coords$GCC_NAME16 == region,], aes(x = longitude,y = latitude), fill = "White", colour = "black", pch = 21) + # adds current events
  geom_point(data = new_sites_selected_sa2s[new_sites_selected_sa2s$GCC_NAME16 == region,], aes(x = lon, y = lat), fill = "red", colour = "black", pch = 21) + # adds new events
  geom_label_repel(data = new_sites_selected_sa2s[new_sites_selected_sa2s$GCC_NAME16 == region,], aes(x = lon, y = lat, label = pos), min.segment.length = 0) +
  xlab("Longitude") + 
  ylab("Latitude") +
  ggtitle("Location of current (white) and proposed (red) events in greater Perth")
ggsave(path = figures, filename = "Perth.jpeg",dpi = 300, width = 20, height = 32, units = "cm")


## REST OF WA
region = "Rest of WA" 
state = "Western Australia"
ggplot(data = sa1_sf[sa1_sf$STE_NAME16 == state,]) +
  geom_sf(aes(fill = as.numeric(log10((pop2020+1)/AREASQKM16))), colour = NA) +
  scale_fill_viridis_c(option = "plasma", direction = -1, limits = c(-5.6,5.6), breaks = c(-5, -3, -1, 1, 3, 5), labels = c("0.00001","0.001","0.1","10", "1000","100000")) +
  labs(fill = "Population density \n(persons per square km)") +
  geom_point(data = event_coords[event_coords$GCC_NAME16 == region,], aes(x = longitude,y = latitude), fill = "White", colour = "black", pch = 21) + # adds current events
  geom_point(data = new_sites_selected_sa2s[new_sites_selected_sa2s$GCC_NAME16 == region,], aes(x = lon, y = lat), fill = "red", colour = "black", pch = 21) + # adds new events
  geom_label_repel(data = new_sites_selected_sa2s[new_sites_selected_sa2s$GCC_NAME16 == region,], aes(x = lon, y = lat, label = pos), min.segment.length = 0) +
  xlab("Longitude") + 
  ylab("Latitude") +
  ggtitle("Location of current (white) and proposed (red) events in WA")
ggsave(path = figures, filename = "Rest of WA.jpeg",dpi = 300, width = 20, height = 32, units = "cm")


## GREATER MELBOURNE
region = "Greater Melbourne" 
state = "Victoria"
ggplot(data = sa1_sf[sa1_sf$GCC_NAME16 == region,]) +
  geom_sf(aes(fill = as.numeric(log10((pop2020+1)/AREASQKM16))), colour = NA) +
  scale_fill_viridis_c(option = "plasma", direction = -1, limits = c(-5.6,5.6), breaks = c(-5, -3, -1, 1, 3, 5), labels = c("0.00001","0.001","0.1","10", "1000","100000")) +
  labs(fill = "Population density \n(persons per square km)") +
  geom_point(data = event_coords[event_coords$GCC_NAME16 == region,], aes(x = longitude,y = latitude), fill = "White", colour = "black", pch = 21) + # adds current events
  geom_point(data = new_sites_selected_sa2s[new_sites_selected_sa2s$GCC_NAME16 == region,], aes(x = lon, y = lat), fill = "red", colour = "black", pch = 21) + # adds new events
  geom_label_repel(data = new_sites_selected_sa2s[new_sites_selected_sa2s$GCC_NAME16 == region,], aes(x = lon, y = lat, label = pos), min.segment.length = 0) +
  xlab("Longitude") + 
  ylab("Latitude") +
  ggtitle("Location of current (white) and proposed (red) events in greater Melbourne")
ggsave(path = figures, filename = "Melbourne.jpeg",dpi = 300, width = 32, height = 20, units = "cm")


## REST OF VIC
region = "Rest of Vic." 
state = "Victoria"
ggplot(data = sa1_sf[sa1_sf$STE_NAME16 == state,]) +
  geom_sf(aes(fill = as.numeric(log10((pop2020+1)/AREASQKM16))), colour = NA) +
  scale_fill_viridis_c(option = "plasma", direction = -1, limits = c(-5.6,5.6), breaks = c(-5, -3, -1, 1, 3, 5), labels = c("0.00001","0.001","0.1","10", "1000","100000")) +
  labs(fill = "Population density \n(persons per square km)") +
  geom_point(data = event_coords[event_coords$GCC_NAME16 == region,], aes(x = longitude,y = latitude), fill = "White", colour = "black", pch = 21) + # adds current events
  geom_point(data = new_sites_selected_sa2s[new_sites_selected_sa2s$GCC_NAME16 == region,], aes(x = lon, y = lat), fill = "red", colour = "black", pch = 21) + # adds new events
  geom_label_repel(data = new_sites_selected_sa2s[new_sites_selected_sa2s$GCC_NAME16 == region,], aes(x = lon, y = lat, label = pos), min.segment.length = 0) +
  xlab("Longitude") + 
  ylab("Latitude") +
  ggtitle("Location of current (white) and proposed (red) events in VIC")
ggsave(path = figures, filename = "Rest of VIC.jpeg",dpi = 300, width = 32, height = 20, units = "cm")


## SA - no new sites in Adelaide

state = "South Australia"
ggplot(data = sa1_sf[sa1_sf$STE_NAME16 == state,]) +
  geom_sf(aes(fill = as.numeric(log10((pop2020+1)/AREASQKM16))), colour = NA) +
  scale_fill_viridis_c(option = "plasma", direction = -1, limits = c(-5.6,5.6), breaks = c(-5, -3, -1, 1, 3, 5), labels = c("0.00001","0.001","0.1","10", "1000","100000")) +
  labs(fill = "Population density \n(persons per square km)") +
  geom_point(data = event_coords[event_coords$STE_NAME16 == state,], aes(x = longitude,y = latitude), fill = "White", colour = "black", pch = 21) + # adds current events
  geom_point(data = new_sites_selected_sa2s[new_sites_selected_sa2s$STE_NAME16 == state,], aes(x = lon, y = lat), fill = "red", colour = "black", pch = 21) + # adds new events
  geom_label_repel(data = new_sites_selected_sa2s[new_sites_selected_sa2s$STE_NAME16 == state,], aes(x = lon, y = lat, label = pos), min.segment.length = 0) +
  xlab("Longitude") + 
  ylab("Latitude") +
  ggtitle("Location of current (white) and proposed (red) events in SA")
ggsave(path = figures, filename = "SA.jpeg",dpi = 300, width = 20, height = 32, units = "cm")


## NORTHERN TERRITORY - has no new sites suggested in Darwin
state = "Northern Territory"
ggplot(data = sa1_sf[sa1_sf$STE_NAME16 == state,]) +
  geom_sf(aes(fill = as.numeric(log10((pop2020+1)/AREASQKM16))), colour = NA) +
  scale_fill_viridis_c(option = "plasma", direction = -1, limits = c(-5.6,5.6), breaks = c(-5, -3, -1, 1, 3, 5), labels = c("0.00001","0.001","0.1","10", "1000","100000")) +
  labs(fill = "Population density \n(persons per square km)") +
  geom_point(data = event_coords[event_coords$STE_NAME16 == state,], aes(x = longitude,y = latitude), fill = "White", colour = "black", pch = 21) + # adds current events
  geom_point(data = new_sites_selected_sa2s[new_sites_selected_sa2s$STE_NAME16 == state,], aes(x = lon, y = lat), fill = "red", colour = "black", pch = 21) + # adds new events
  geom_label_repel(data = new_sites_selected_sa2s[new_sites_selected_sa2s$STE_NAME16 == state,], aes(x = lon, y = lat, label = pos), min.segment.length = 0) +
  xlab("Longitude") + 
  ylab("Latitude") +
  ggtitle("Location of current (white) and proposed (red) events in NT")
ggsave(path = figures, filename = "NT.jpeg",dpi = 300, width = 20, height = 32, units = "cm")


## TASMANIA - only one new event in Greater Hobart so collapsing

state = "Tasmania"
ggplot(data = sa1_sf[sa1_sf$STE_NAME16 == state,]) +
  geom_sf(aes(fill = as.numeric(log10((pop2020+1)/AREASQKM16))), colour = NA) +
  scale_fill_viridis_c(option = "plasma", direction = -1, limits = c(-5.6,5.6), breaks = c(-5, -3, -1, 1, 3, 5), labels = c("0.00001","0.001","0.1","10", "1000","100000")) +
  labs(fill = "Population density \n(persons per square km)") +
  geom_point(data = event_coords[event_coords$STE_NAME16 == state,], aes(x = longitude,y = latitude), fill = "White", colour = "black", pch = 21) + # adds current events
  geom_point(data = new_sites_selected_sa2s[new_sites_selected_sa2s$STE_NAME16 == state,], aes(x = lon, y = lat), fill = "red", colour = "black", pch = 21) + # adds new events
  geom_label_repel(data = new_sites_selected_sa2s[new_sites_selected_sa2s$STE_NAME16 == state,], aes(x = lon, y = lat, label = pos), min.segment.length = 0) +
  xlab("Longitude") + 
  ylab("Latitude") +
  ggtitle("Location of current (white) and proposed (red) events in TAS")
ggsave(path = figures, filename = "TAS.jpeg",dpi = 300, width = 32, height = 20, units = "cm")


## ACT - no new events but mapping anyway for completeness
state = "Australian Capital Territory"
ggplot(data = sa1_sf[sa1_sf$STE_NAME16 == state,]) +
  geom_sf(aes(fill = as.numeric(log10((pop2020+1)/AREASQKM16))), colour = NA) +
  scale_fill_viridis_c(option = "plasma", direction = -1, limits = c(-5.6,5.6), breaks = c(-5, -3, -1, 1, 3, 5), labels = c("0.00001","0.001","0.1","10", "1000","100000")) +
  labs(fill = "Population density \n(persons per square km)") +
  geom_point(data = event_coords[event_coords$STE_NAME16 == state,], aes(x = longitude,y = latitude), fill = "White", colour = "black", pch = 21) + # adds current events
  xlab("Longitude") + 
  ylab("Latitude") +
  ggtitle("Location of current (white) and proposed (red) events in ACT")
ggsave(path = figures, filename = "ACT.jpeg",dpi = 300, width = 20, height = 32, units = "cm")
