# Supplementary material for: Improving access to public physical activity events for disadvantaged communities in Australia
Source: BMC Public Health. 2022 Aug 13;22:1542. doi: 10.1186/s12889-022-13981-5 (PMC9375319; doi:10.1186/s12889-022-13981-5)
Supplement: Supplementary file 4 — Additional file 4. [file 12889_2022_13981_MOESM4_ESM.r]

### Program: parkrun study sensitivity analyses, modelled after Schneider et al., 2020, Public Health 189: 48-53
### Author: Janette Smith
### Date: 30/06/2021

library(geosphere)
library(sp)
library(rgdal)
library(dplyr)


######################################################################################################################################
##################                             1. MINIMISE DISTANCE ONLY                                 #############################
######################################################################################################################################

# Reason for this analysis: just to see how results would differ if did not use IRSD weighting and focused on distance only

load(file = "Y:/School of Public Health/Prevention Research Collaboration/Janette Smith/Parkrun/Output/end Step 3.Rdata")


##FUNCTION ALTERED FROM SCHNEIDER ET AL
# Greedy adding location allocation algorithm
LocAloAlg = function(candidates = sa2_sp_candidates, # candidate locations for new events (at centroid of SA2)
                     event_coordinates.M = event_sp, # established parkrun events
                     sa1_centr = cbind(sa1_sp@data$centr_lng, # centroids of SA1s
                                       sa1_sp@data$centr_lat),
                     data = irsd_runs_df,   # df including predictor variables for glm 
                     model = m_dist_dist, # glm for estimating effect of new events
                     weights = sa1_sp@data$final_IRSD^2, # weights for estimated SA1 effects
                     top_n = 100,    # specifies how many locations are selected
                     objective_function = NULL, # you can specify alternative objective functions
                     maximise = T){ # maximise or minimise objective function?
  
  
  require(geosphere)
  require(sp)
  
  # extract coordinates sub-function
  extract.coordinates = function(obj){
    if(class(obj)[1] =="SpatialPolygonsDataFrame"| class(obj)[1] =="SpatialPointsDataFrame"){
      res = coordinates(obj)  
    } else {
      if(dim(obj)[2] != 2){
        stop("obj must be either spatial or a matrix with 2 columns")
      }
      res = obj
    }
    return(res)
  }
  
  # objective function sub function default
  if(is.null(objective_function)){
    objective_function = function(m = model,    # takes a glm model 
                                  df = irsd_runs_df, # a new df with predictor variables to estimate effect
                                  distances,        # distances (as a seperate predictor)
                                  w = 1){           # and weights (=1 for no weights)
      newdf = data.frame(df,mn_dstn = distances)
      res_temp = predict(m,newdata = newdf,type="response")
      res = res_temp * w
      return(res)
    }
  }
  
  # extract location coordinates
  sa1.coord = extract.coordinates(sa1_centr)
  events.coord = extract.coordinates(event_coordinates.M)
  candidates.coord = extract.coordinates(candidates)
  candidate_names = 1:length(candidates.coord[,1]) 
  
  cat("\n Computing distances between SA1 and parkrun events \n")
  # computing the distances between all SA1 and all established events
  # CAVE: high memory demands!
  dist_sa1_events = distm(sa1.coord,events.coord)
  # select the shortest distance for each SA1
  min_dist_sa1_events = apply(dist_sa1_events,1,function(x) min(x))
  # evaluate the objective function at baseline
  trans_min_dist_sa1_events = objective_function(m = model,df = data, distances = min_dist_sa1_events/1000,w = weights)
  objective_state.append = sum(trans_min_dist_sa1_events)  
  
  cat("\n Computing distances between SA1 and candidate spaces \n")
  # computing the distance between all SA1 and all candidate SA2 centroids
  # CAVE: high memory demands!
  dist_sa1_candidates = distm(sa1.coord,candidates.coord)
  # for each candidate, evaluate the objective function for all SA1s
  trans_dist_sa1_candidates = apply(dist_sa1_candidates,2,function(x) objective_function(m = model,df = data, distances = x/1000,w = weights))
  
  
  cat("\n Running location allocation loop \n")
  # data frame to store results 
  save = data.frame(index=NA,objective=NA,change=rep(NA,times=top_n+1))
  # first row (step 0) shows baseline
  save[1,] = c(0,objective_state.append,0)
  
  
  
  # OUTER LOOP
  for(k in 1:top_n){ # repeat as many times as new locations are to be identified
    timecheck = 0 # progress index
    
    # how many candidate parks are (left) to be searched through
    len = length(candidate_names)
    # INNER LOOP
    for(i in 1:len){ # search through all candidate parks
      
      # show progress as % 
      progress = round((i/len),2)*100
      if(abs(progress - timecheck)>0.1){
        timecheck = progress
        cat("\r Outer loop: ",k, "   /",top_n,"; inner loop: %",progress, sep="")
        #     flush.console()
      }
      
      # evaluate for which SA1s the candidate i would be the (new) nearest event
      reassign_population = dist_sa1_candidates[,i] < min_dist_sa1_events
      if(sum(reassign_population)>0){ # if at least one SA1 improves...
        # evaluate the sum of the new objective function
        new_trans_min_dist_pop_combi = rep(NA,times=length(reassign_population))
        new_trans_min_dist_pop_combi[which(reassign_population)] = trans_dist_sa1_candidates[reassign_population,i]
        new_trans_min_dist_pop_combi[-which(reassign_population)] = trans_min_dist_sa1_events[!reassign_population]
        prop_objective_state = sum(new_trans_min_dist_pop_combi)
        
        # if the objective improves...
        if(maximise){
          improvement = prop_objective_state > objective_state.append
        } else {
          improvement = prop_objective_state < objective_state.append
        }
        
        
        if(improvement){
          # set candidate i as the optimal candidate for now
          objective_state.append = prop_objective_state
          index = i
          candidate_i = candidate_names[i]
          append.min_dist_pop_event = rep(NA,times=length(reassign_population))
          append.min_dist_pop_event[which(reassign_population)] = dist_sa1_candidates[reassign_population,i]
          append.min_dist_pop_event[-which(reassign_population)] = min_dist_sa1_events[!reassign_population]
          # update the objective function for the i+1th candidate park
          append.trans_min_dist_pop_event = new_trans_min_dist_pop_combi
          improvement = F
        }
      }
      
    }
    
    # the candidate that wins the inner loop is saved in the data frame at step k
    save[k+1,] = c(candidate_i,  # index of winner
                   objective_state.append, # new objective function
                   round((objective_state.append-save$objective[k])/save$objective[k],5)*100) # % change from previous objective function
    
    # add the winning candidate sa2 as an established parkrun event for the next inner loop
    min_dist_sa1_events = append.min_dist_pop_event
    trans_min_dist_sa1_events = append.trans_min_dist_pop_event
    # remove winning candidate from the list of candidate SA2s
    dist_sa1_candidates = dist_sa1_candidates[,-index]
    trans_dist_sa1_candidates = trans_dist_sa1_candidates[,-index]
    candidate_names = candidate_names[-index]
  }
  
  # prepare results # did not change the "parks" from Schneider et al - does not appear outside the loop and works well enough as is
  top_consecutive_parks = candidates
  top_consecutive_parks$pos = match(1:length(top_consecutive_parks[,1]),save$index[-1])
  top_consecutive_parks_select = 1:length(top_consecutive_parks[,1]) %in% save$index
  top_consecutive_parks = subset(top_consecutive_parks,top_consecutive_parks_select)
  top_consecutive_parks = top_consecutive_parks[order(top_consecutive_parks$pos),]
  top_consecutive_parks$objective = save$objective[-1]/1e+9 # in millions
  top_consecutive_parks$change = save$change[-1]
  top_consecutive_parks.coord = coordinates(top_consecutive_parks)
  top_consecutive_parks$lon = top_consecutive_parks.coord[,1] 
  top_consecutive_parks$lat = top_consecutive_parks.coord[,2]
  
  return(top_consecutive_parks)
  
}


time1 <-  Sys.time() # keeps track of time
 
# model for distance only
m_dist_dist = lm(mn_dstn+0 ~ -1 + mn_dstn ,data = sa1_sp@data)

# new data frame for predictions
irsd_df <- sa1_sp@data[,c("pop2020","final_IRSD")]

# MIN DISTANCE ONLY
opt_loc_dist.prep = LocAloAlg(candidates = sa2_sp_candidates,
                              event_coordinates.M = event_sp,
                              sa1_centr = cbind(sa1_sp@data$sa1_centr_lng,
                                                sa1_sp@data$sa1_centr_lat),
                              data = irsd_df,
                              model = m_dist_dist,
                              weights = 1, # this is where this analysis differs from IRSD-weighted
                              top_n = 100,
                              maximise = F)

gc()
gc()

time2 = Sys.time()
time2 - time1 # runtime


new_sites_only_dist <- opt_loc_dist.prep@data
write.csv(new_sites_only_dist, "Y:/School of Public Health/Prevention Research Collaboration/Janette Smith/Parkrun/Output/sensitivity_distance_only_sites.csv")

rm(list = ls())


# ######################################################################################################################################
# ##################                            2. REMOVE SA1s WITH NO IRSD INFO                           #############################
# ######################################################################################################################################

# Reason for this analysis: are the results different if we remove the SA1s for which we had to use the median IRSD as there was no other choice?

load(file = "Y:/School of Public Health/Prevention Research Collaboration/Janette Smith/Parkrun/Output/end Step 3.Rdata")

##FUNCTION ALTERED FROM SCHNEIDER ET AL
# Greedy adding location allocation algorithm
LocAloAlg = function(candidates = sa2_sp_candidates, # candidate locations for new events (at centroid of SA2)
                     event_coordinates.M = event_sp, # established parkrun events
                     sa1_centr = cbind(sa1_sp@data$centr_lng, # centroids of SA1s
                                       sa1_sp@data$centr_lat),
                     data = irsd_runs_df,   # df including predictor variables for glm 
                     model = m_dist_dist, # glm for estimating effect of new events
                     weights = sa1_sp@data$final_IRSD^2, # weights for estimated SA1 effects
                     top_n = 100,    # specifies how many locations are selected
                     objective_function = NULL, # you can specify alternative objective functions
                     maximise = T){ # maximise or minimise objective function?
  
  
  require(geosphere)
  require(sp)
  
  # extract coordinates sub-function
  extract.coordinates = function(obj){
    if(class(obj)[1] =="SpatialPolygonsDataFrame"| class(obj)[1] =="SpatialPointsDataFrame"){
      res = coordinates(obj)  
    } else {
      if(dim(obj)[2] != 2){
        stop("obj must be either spatial or a matrix with 2 columns")
      }
      res = obj
    }
    return(res)
  }
  
  # objective function sub function default
  if(is.null(objective_function)){
    objective_function = function(m = model,    # takes a glm model 
                                  df = irsd_runs_df, # a new df with predictor variables to estimate effect
                                  distances,        # distances (as a seperate predictor)
                                  w = 1){           # and weights (=1 for no weights)
      newdf = data.frame(df,mn_dstn = distances)
      res_temp = predict(m,newdata = newdf,type="response")
      res = res_temp * w
      return(res)
    }
  }
  
  # extract location coordinates
  sa1.coord = extract.coordinates(sa1_centr)
  events.coord = extract.coordinates(event_coordinates.M)
  candidates.coord = extract.coordinates(candidates)
  candidate_names = 1:length(candidates.coord[,1]) 
  
  cat("\n Computing distances between SA1 and parkrun events \n")
  # computing the distances between all SA1 and all established events
  # CAVE: high memory demands!
  dist_sa1_events = distm(sa1.coord,events.coord)
  # select the shortest distance for each SA1
  min_dist_sa1_events = apply(dist_sa1_events,1,function(x) min(x))
  # evaluate the objective function at baseline
  trans_min_dist_sa1_events = objective_function(m = model,df = data, distances = min_dist_sa1_events/1000,w = weights)
  objective_state.append = sum(trans_min_dist_sa1_events)  
  
  cat("\n Computing distances between SA1 and candidate spaces \n")
  # computing the distance between all SA1 and all candidate SA2 centroids
  # CAVE: high memory demands!
  dist_sa1_candidates = distm(sa1.coord,candidates.coord)
  # for each candidate, evaluate the objective function for all SA1s
  trans_dist_sa1_candidates = apply(dist_sa1_candidates,2,function(x) objective_function(m = model,df = data, distances = x/1000,w = weights))
  
  
  cat("\n Running location allocation loop \n")
  # data frame to store results 
  save = data.frame(index=NA,objective=NA,change=rep(NA,times=top_n+1))
  # first row (step 0) shows baseline
  save[1,] = c(0,objective_state.append,0)
  
  
  
  # OUTER LOOP
  for(k in 1:top_n){ # repeat as many times as new locations are to be identified
    timecheck = 0 # progress index
    
    # how many candidate parks are (left) to be searched through
    len = length(candidate_names)
    # INNER LOOP
    for(i in 1:len){ # search through all candidate parks
      
      # show progress as % 
      progress = round((i/len),2)*100
      if(abs(progress - timecheck)>0.1){
        timecheck = progress
        cat("\r Outer loop: ",k, "   /",top_n,"; inner loop: %",progress, sep="")
        #     flush.console()
      }
      
      # evaluate for which SA1s the candidate i would be the (new) nearest event
      reassign_population = dist_sa1_candidates[,i] < min_dist_sa1_events
      if(sum(reassign_population)>0){ # if at least one SA1 improves...
        # evaluate the sum of the new objective function
        new_trans_min_dist_pop_combi = rep(NA,times=length(reassign_population))
        new_trans_min_dist_pop_combi[which(reassign_population)] = trans_dist_sa1_candidates[reassign_population,i]
        new_trans_min_dist_pop_combi[-which(reassign_population)] = trans_min_dist_sa1_events[!reassign_population]
        prop_objective_state = sum(new_trans_min_dist_pop_combi)
        
        # if the objective improves...
        if(maximise){
          improvement = prop_objective_state > objective_state.append
        } else {
          improvement = prop_objective_state < objective_state.append
        }
        
        
        if(improvement){
          # set candidate i as the optimal candidate for now
          objective_state.append = prop_objective_state
          index = i
          candidate_i = candidate_names[i]
          append.min_dist_pop_event = rep(NA,times=length(reassign_population))
          append.min_dist_pop_event[which(reassign_population)] = dist_sa1_candidates[reassign_population,i]
          append.min_dist_pop_event[-which(reassign_population)] = min_dist_sa1_events[!reassign_population]
          # update the objective function for the i+1th candidate park
          append.trans_min_dist_pop_event = new_trans_min_dist_pop_combi
          improvement = F
        }
      }
      
    }
    
    # the candidate that wins the inner loop is saved in the data frame at step k
    save[k+1,] = c(candidate_i,  # index of winner
                   objective_state.append, # new objective function
                   round((objective_state.append-save$objective[k])/save$objective[k],5)*100) # % change from previous objective function
    
    # add the winning candidate sa2 as an established parkrun event for the next inner loop
    min_dist_sa1_events = append.min_dist_pop_event
    trans_min_dist_sa1_events = append.trans_min_dist_pop_event
    # remove winning candidate from the list of candidate SA2s
    dist_sa1_candidates = dist_sa1_candidates[,-index]
    trans_dist_sa1_candidates = trans_dist_sa1_candidates[,-index]
    candidate_names = candidate_names[-index]
  }
  
  # prepare results # did not change the "parks" from Schneider et al - does not appear outside the loop and works well enough as is
  top_consecutive_parks = candidates
  top_consecutive_parks$pos = match(1:length(top_consecutive_parks[,1]),save$index[-1])
  top_consecutive_parks_select = 1:length(top_consecutive_parks[,1]) %in% save$index
  top_consecutive_parks = subset(top_consecutive_parks,top_consecutive_parks_select)
  top_consecutive_parks = top_consecutive_parks[order(top_consecutive_parks$pos),]
  top_consecutive_parks$objective = save$objective[-1]/1e+9 # in millions
  top_consecutive_parks$change = save$change[-1]
  top_consecutive_parks.coord = coordinates(top_consecutive_parks)
  top_consecutive_parks$lon = top_consecutive_parks.coord[,1] 
  top_consecutive_parks$lat = top_consecutive_parks.coord[,2]
  
  return(top_consecutive_parks)
  
}


sa1_real_irsd <- subset(sa1_sp, POA_CODE_2016 != "5160" & POA_CODE_2016 != "5950" & POA_CODE_2016 != "5960" & POA_CODE_2016 != "6090" & POA_CODE_2016 != "6106")

time1 <-  Sys.time() # keeps track of time

# model for distance only
m_dist_dist = lm(mn_dstn+0 ~ -1 + mn_dstn ,data = sa1_real_irsd@data)

# new data frame for predictions
irsd_df <- sa1_real_irsd@data[,c("pop2020","final_IRSD")]

# MIN DISTANCE IRSD WEIGHTED
real_irsd_dist_irsd.prep = LocAloAlg(candidates = sa2_sp_candidates,
                                     event_coordinates.M = event_sp,
                                     sa1_centr = cbind(sa1_real_irsd@data$sa1_centr_lng,
                                                       sa1_real_irsd@data$sa1_centr_lat),
                                     data = irsd_df,
                                     model = m_dist_dist,
                                     weights = sa1_real_irsd@data$final_IRSD^2,
                                     top_n = 100,
                                     maximise = F)

gc()
gc()

time2 = Sys.time()
time2 - time1 # runtime


real_irsd_irsd_wt <- real_irsd_dist_irsd.prep@data
write.csv(real_irsd_irsd_wt, "Y:/School of Public Health/Prevention Research Collaboration/Janette Smith/Parkrun/Output/sensitivity_exclude_no_irsd.csv")

# Comparing these results, the sites selected are EXACTLY the same as the ones with all SA1s included. Happy to use the median version for non-empty maps

rm(list = ls())


# ######################################################################################################################################
# ##################                                  3. REMOVE REMOTE ISLANDS                             #############################
# ######################################################################################################################################

# Reason for this analysis: are the results different if we pretend the remote islands and the people on them don't exist - placing a new event there may be too hard, not considered available to enough people, etc.

load(file = "Y:/School of Public Health/Prevention Research Collaboration/Janette Smith/Parkrun/Output/end Step 3.Rdata")


# Sensitivity analysis - what if we remove the very distant islands?
sa1_no_islands <- subset(sa1_sp, SA2_NAME16 != "Norfolk Island" & SA2_NAME16 != "Christmas Island" & SA2_NAME16 != "Cocos (Keeling) Islands")
sa2_no_islands_candidates <- subset(sa2_sp_candidates, SA2_NAME16 != "Norfolk Island" & SA2_NAME16 != "Christmas Island" & SA2_NAME16 != "Cocos (Keeling) Islands")

##FUNCTION ALTERED FROM SCHNEIDER ET AL
# Greedy adding location allocation algorithm
LocAloAlg = function(candidates = sa2_sp_candidates, # candidate locations for new events (at centroid of SA2)
                     event_coordinates.M = event_sp, # established parkrun events
                     sa1_centr = cbind(sa1_sp@data$centr_lng, # centroids of SA1s
                                       sa1_sp@data$centr_lat),
                     data = irsd_runs_df,   # df including predictor variables for glm 
                     model = m_dist_dist, # glm for estimating effect of new events
                     weights = sa1_sp@data$final_IRSD^2, # weights for estimated SA1 effects
                     top_n = 100,    # specifies how many locations are selected
                     objective_function = NULL, # you can specify alternative objective functions
                     maximise = T){ # maximise or minimise objective function?
  
  
  require(geosphere)
  require(sp)
  
  # extract coordinates sub-function
  extract.coordinates = function(obj){
    if(class(obj)[1] =="SpatialPolygonsDataFrame"| class(obj)[1] =="SpatialPointsDataFrame"){
      res = coordinates(obj)  
    } else {
      if(dim(obj)[2] != 2){
        stop("obj must be either spatial or a matrix with 2 columns")
      }
      res = obj
    }
    return(res)
  }
  
  # objective function sub function default
  if(is.null(objective_function)){
    objective_function = function(m = model,    # takes a glm model 
                                  df = irsd_runs_df, # a new df with predictor variables to estimate effect
                                  distances,        # distances (as a seperate predictor)
                                  w = 1){           # and weights (=1 for no weights)
      newdf = data.frame(df,mn_dstn = distances)
      res_temp = predict(m,newdata = newdf,type="response")
      res = res_temp * w
      return(res)
    }
  }
  
  # extract location coordinates
  sa1.coord = extract.coordinates(sa1_centr)
  events.coord = extract.coordinates(event_coordinates.M)
  candidates.coord = extract.coordinates(candidates)
  candidate_names = 1:length(candidates.coord[,1]) 
  
  cat("\n Computing distances between SA1 and parkrun events \n")
  # computing the distances between all SA1 and all established events
  # CAVE: high memory demands!
  dist_sa1_events = distm(sa1.coord,events.coord)
  # select the shortest distance for each SA1
  min_dist_sa1_events = apply(dist_sa1_events,1,function(x) min(x))
  # evaluate the objective function at baseline
  trans_min_dist_sa1_events = objective_function(m = model,df = data, distances = min_dist_sa1_events/1000,w = weights)
  objective_state.append = sum(trans_min_dist_sa1_events)  
  
  cat("\n Computing distances between SA1 and candidate spaces \n")
  # computing the distance between all SA1 and all candidate SA2 centroids
  # CAVE: high memory demands!
  dist_sa1_candidates = distm(sa1.coord,candidates.coord)
  # for each candidate, evaluate the objective function for all SA1s
  trans_dist_sa1_candidates = apply(dist_sa1_candidates,2,function(x) objective_function(m = model,df = data, distances = x/1000,w = weights))
  
  
  cat("\n Running location allocation loop \n")
  # data frame to store results 
  save = data.frame(index=NA,objective=NA,change=rep(NA,times=top_n+1))
  # first row (step 0) shows baseline
  save[1,] = c(0,objective_state.append,0)
  
  
  
  # OUTER LOOP
  for(k in 1:top_n){ # repeat as many times as new locations are to be identified
    timecheck = 0 # progress index
    
    # how many candidate parks are (left) to be searched through
    len = length(candidate_names)
    # INNER LOOP
    for(i in 1:len){ # search through all candidate parks
      
      # show progress as % 
      progress = round((i/len),2)*100
      if(abs(progress - timecheck)>0.1){
        timecheck = progress
        cat("\r Outer loop: ",k, "   /",top_n,"; inner loop: %",progress, sep="")
        #     flush.console()
      }
      
      # evaluate for which SA1s the candidate i would be the (new) nearest event
      reassign_population = dist_sa1_candidates[,i] < min_dist_sa1_events
      if(sum(reassign_population)>0){ # if at least one SA1 improves...
        # evaluate the sum of the new objective function
        new_trans_min_dist_pop_combi = rep(NA,times=length(reassign_population))
        new_trans_min_dist_pop_combi[which(reassign_population)] = trans_dist_sa1_candidates[reassign_population,i]
        new_trans_min_dist_pop_combi[-which(reassign_population)] = trans_min_dist_sa1_events[!reassign_population]
        prop_objective_state = sum(new_trans_min_dist_pop_combi)
        
        # if the objective improves...
        if(maximise){
          improvement = prop_objective_state > objective_state.append
        } else {
          improvement = prop_objective_state < objective_state.append
        }
        
        
        if(improvement){
          # set candidate i as the optimal candidate for now
          objective_state.append = prop_objective_state
          index = i
          candidate_i = candidate_names[i]
          append.min_dist_pop_event = rep(NA,times=length(reassign_population))
          append.min_dist_pop_event[which(reassign_population)] = dist_sa1_candidates[reassign_population,i]
          append.min_dist_pop_event[-which(reassign_population)] = min_dist_sa1_events[!reassign_population]
          # update the objective function for the i+1th candidate park
          append.trans_min_dist_pop_event = new_trans_min_dist_pop_combi
          improvement = F
        }
      }
      
    }
    
    # the candidate that wins the inner loop is saved in the data frame at step k
    save[k+1,] = c(candidate_i,  # index of winner
                   objective_state.append, # new objective function
                   round((objective_state.append-save$objective[k])/save$objective[k],5)*100) # % change from previous objective function
    
    # add the winning candidate sa2 as an established parkrun event for the next inner loop
    min_dist_sa1_events = append.min_dist_pop_event
    trans_min_dist_sa1_events = append.trans_min_dist_pop_event
    # remove winning candidate from the list of candidate SA2s
    dist_sa1_candidates = dist_sa1_candidates[,-index]
    trans_dist_sa1_candidates = trans_dist_sa1_candidates[,-index]
    candidate_names = candidate_names[-index]
  }
  
  # prepare results # did not change the "parks" from Schneider et al - does not appear outside the loop and works well enough as is
  top_consecutive_parks = candidates
  top_consecutive_parks$pos = match(1:length(top_consecutive_parks[,1]),save$index[-1])
  top_consecutive_parks_select = 1:length(top_consecutive_parks[,1]) %in% save$index
  top_consecutive_parks = subset(top_consecutive_parks,top_consecutive_parks_select)
  top_consecutive_parks = top_consecutive_parks[order(top_consecutive_parks$pos),]
  top_consecutive_parks$objective = save$objective[-1]/1e+9 # in millions
  top_consecutive_parks$change = save$change[-1]
  top_consecutive_parks.coord = coordinates(top_consecutive_parks)
  top_consecutive_parks$lon = top_consecutive_parks.coord[,1] 
  top_consecutive_parks$lat = top_consecutive_parks.coord[,2]
  
  return(top_consecutive_parks)
  
}


time1 <-  Sys.time() # keeps track of time

# model for distance only
m_dist_dist = lm(mn_dstn+0 ~ -1 + mn_dstn ,data = sa1_no_islands@data)

summary(m_dist_dist)

# new data frame for predictions
irsd_df <- sa1_no_islands@data[,c("pop2020","final_IRSD")]

## RUN THE MODELS
# MIN DISTANCE IRSD WEIGHTED
no_islands_dist_irsd.prep = LocAloAlg(candidates = sa2_no_islands_candidates,
                                      event_coordinates.M = event_sp,
                                      sa1_centr = cbind(sa1_no_islands@data$sa1_centr_lng,
                                                        sa1_no_islands@data$sa1_centr_lat),
                                      data = irsd_df,
                                      model = m_dist_dist,
                                      weights = sa1_no_islands@data$final_IRSD^2,
                                      top_n = 100,
                                      maximise = F)

gc()
gc()


time2 = Sys.time()
time2 - time1 # runtime


no_islands_irsd_wt <- no_islands_dist_irsd.prep@data
write.csv(no_islands_irsd_wt, "Y:/School of Public Health/Prevention Research Collaboration/Janette Smith/Parkrun/Output/sensitivity_no_islands.csv")

# Taking out islands from consideration just shifts all the others up and puts three new selections at the bottom
